# Supplementary material for: A Shift Pattern of Bacterial Communities Across the Life Stages of the Citrus Red Mite, Panonychus citri
Source: Front Microbiol. 2020 Jul 10;11:1620. doi: 10.3389/fmicb.2020.01620 (PMC7366552; doi:10.3389/fmicb.2020.01620)
Supplement: Supplementary file 1 [file Table_1.XLSX]

## Sheet: Table S1
Table S1 The abundance distribution of phlya in the bacterial communities of larvae, protonymph, deutonymph and adults of Panonychus citri *
OTU ID	L1	L2	L3	PN1	PN2	PN3	DN1	DN2	DN3	A1	A2	A3
d__Bacteria; k__norank_d__Bacteria; p__Proteobacteria	0.67138	0.802314	0.702394	0.675992	0.63429	0.652655	0.735287	0.647767	0.671159	0.765997	0.739264	0.638957
d__Bacteria; k__norank_d__Bacteria; p__Firmicutes	0.160651	0.0937336	0.0861664	0.134083	0.158165	0.119528	0.136375	0.0756442	0.14698	0.0534674	0.179817	0.0662819
d__Bacteria; k__norank_d__Bacteria; p__Actinobacteria	0.0834599	0.0371731	0.103538	0.0843437	0.0794001	0.10177	0.0519484	0.154409	0.0995609	0.013284	0.0262642	0.0557596
d__Bacteria; k__norank_d__Bacteria; p__Bacteroidetes	0.0378083	0.0450164	0.066199	0.0420061	0.0249938	0.0391339	0.0320639	0.0246624	0.0195255	0.149383	0.0272032	0.203347
d__Bacteria; k__norank_d__Bacteria; p__Cyanobacteria	0.00905852	0.00430832	0.0135049	0.0179513	0.0185865	0.0159353	0.0156039	0.0746499	0.026568	0.0108813	0.00958325	0.0119584
d__Bacteria; k__norank_d__Bacteria; p__[Thermi]	0.00927946	0.00582728	0.0047502	0.0099699	0.0207131	0.0235301	0.0129802	0.00789859	0.0177856	0.0028446	0.00591013	0.00767765
d__Bacteria; k__norank_d__Bacteria; p__Chloroflexi	0.00533017	0.000414262	0.00325886	0.00231987	0.0199122	0.00853379	0.00135325	0.00524731	0.00549587	0.000524731	0.0019056	0.00472258
d__Bacteria; k__norank_d__Bacteria; p__Acidobacteria	0.00356265	0.0022094	0.00323124	0.007291	0.00720815	0.00966611	0.000524731	0.00104946	0.0011047	0.00118755	0.0012704	0.0049159
d__Bacteria; k__norank_d__Bacteria; p__Verrucomicrobia	0.00588252	0.0025408	0.00552349	0.00825762	0.00381121	0.00320362	0.0036455	0.0012704	0.000607584	0.000276174	0.000718054	0.000248557
d__Bacteria; k__norank_d__Bacteria; p__Planctomycetes	0.00278936	0.000552349	0.00212654	0.00289983	0.00869949	0.00795382	0.0011047	0.00245795	0.00544064	0.00011047	5.52349e-05	0.00115993
d__Bacteria; k__norank_d__Bacteria; p__Gemmatimonadetes	0.00140849	0.000414262	0.00196084	0.00226463	0.00635201	0.00345218	0.00104946	0.00196084	0.00102185	0.000165705	0	0.00160181
d__Bacteria; k__norank_d__Bacteria; p__unclassified_k__norank_d__Bacteria	0.00149134	0.000938993	0.0011047	0.00193322	0.00596537	0.00187799	0.000276174	0.000635201	0.000524731	2.76174e-05	0.000579966	0.000800906
d__Bacteria; k__norank_d__Bacteria; p__TM7	0.000524731	0.000662819	0.000607584	0.00198846	0.00011047	0.000856141	0.00165705	0.00011047	0.000579966	0.000662819	0.00386644	0.000414262
d__Bacteria; k__norank_d__Bacteria; p__Spirochaetes	0.00113232	0.00113232	0.00151896	0.00165705	0.00107708	0.000386644	0.00234748	0	0.000635201	0.000386644	0.000690436	8.28523e-05
d__Bacteria; k__norank_d__Bacteria; p__Fusobacteria	0.00022094	0.000193322	0.000248557	8.28523e-05	0.00637963	0.0012704	0	0.00022094	0.000165705	5.52349e-05	0.00011047	0.000248557
d__Bacteria; k__norank_d__Bacteria; p__Armatimonadetes	0.000469497	0.00022094	0.000165705	0.00160181	5.52349e-05	0.00508161	0.000359027	0.000414262	0.000635201	0	0	0
d__Bacteria; k__norank_d__Bacteria; p__Fibrobacteres	0.0011047	0.000607584	0.000883758	0.00129802	0.000359027	0.00149134	0.00146372	0.000469497	0.000331409	0.00011047	0.000331409	5.52349e-05
d__Bacteria; k__norank_d__Bacteria; p__OD1	0.00135325	0.000441879	0.00022094	0.000414262	0.000579966	0.000883758	0.000165705	0.000248557	0.000414262	0	0.000165705	8.28523e-05
d__Bacteria; k__norank_d__Bacteria; p__Tenericutes	0.000248557	0.000607584	5.52349e-05	0.000635201	0.000414262	0	0.00113232	0	2.76174e-05	5.52349e-05	0.000248557	0.000386644
d__Bacteria; k__norank_d__Bacteria; p__WPS-2	0.00104946	0.000138087	0.000469497	0.000552349	0	0.000524731	2.76174e-05	0.000165705	5.52349e-05	0.00011047	0.000524731	0.000165705
d__Bacteria; k__norank_d__Bacteria; p__AD3	0	2.76174e-05	0	0	0.00113232	2.76174e-05	0	0	0	0	0	0
others (<0.001)	0.00179513	0.000524731	0.00207131	0.00245795	0.00179513	0.00223701	0.000635201	0.000718054	0.00138087	0.000469497	0.00149134	0.00113232
* L, PN, DN, and A indicated the larva, protonymph, deutonymph, and adult stages, respectively.

## Sheet: Table S2
Table S2 The abundance distribution of classes in the bacterial communities of larvae, protonymph, deutonymph and adults of P. citri *
OTU ID	L1	L2	L3	PN1	PN2	PN3	DN1	DN2	DN3	A1	A2	A3
d__Bacteria; k__norank_d__Bacteria; p__Proteobacteria; c__Alphaproteobacteria	0.506863	0.636444	0.579718	0.477561	0.421083	0.475103	0.592173	0.510287	0.530338	0.124969	0.240576	0.331271
d__Bacteria; k__norank_d__Bacteria; p__Proteobacteria; c__Gammaproteobacteria	0.107515	0.0888453	0.0445746	0.0856417	0.130271	0.0768317	0.0847303	0.0495457	0.0583004	0.609186	0.446381	0.253031
d__Bacteria; k__norank_d__Bacteria; p__Firmicutes; c__Bacilli	0.111795	0.0648181	0.027286	0.0815819	0.120219	0.0827695	0.0608412	0.0438565	0.0941755	0.0270651	0.107239	0.0294126
d__Bacteria; k__norank_d__Bacteria; p__Proteobacteria; c__Betaproteobacteria	0.0537159	0.0748433	0.0756994	0.109393	0.0748433	0.0995056	0.0562015	0.0853103	0.0777707	0.031042	0.0493248	0.0528322
d__Bacteria; k__norank_d__Bacteria; p__Actinobacteria; c__Actinobacteria	0.0788202	0.036096	0.0995885	0.0777707	0.0740976	0.0900605	0.0477229	0.15278	0.0949764	0.0121241	0.0227292	0.0525284
d__Bacteria; k__norank_d__Bacteria; p__Firmicutes; c__Clostridia	0.0480544	0.0281146	0.0571405	0.0484962	0.0372007	0.0273965	0.0710873	0.0281698	0.0454583	0.0246348	0.0613107	0.0313458
d__Bacteria; k__norank_d__Bacteria; p__Bacteroidetes; c__Sphingobacteriia	0.000414262	0.000359027	0.000441879	0.000138087	8.28523e-05	0.000800906	0.000441879	0.000635201	0.00011047	0.143887	0.0115165	0.195973
d__Bacteria; k__norank_d__Bacteria; p__Bacteroidetes; c__[Saprospirae]	0.0130907	0.0326438	0.0411776	0.018697	0.00825762	0.0244414	0.00303792	0.0151896	0.0121793	0.0028446	0.00671104	0.00251319
d__Bacteria; k__norank_d__Bacteria; p__Bacteroidetes; c__Bacteroidia_p__Bacteroidetes	0.0229225	0.0113508	0.0228396	0.0200226	0.0143335	0.0107156	0.0257395	0.00480544	0.00552349	0.00185037	0.00751194	0.00375597
d__Bacteria; k__norank_d__Bacteria; p__[Thermi]; c__Deinococci	0.00927946	0.00582728	0.0047502	0.0099699	0.0207131	0.0235301	0.0129802	0.00789859	0.0177856	0.0028446	0.00591013	0.00767765
d__Bacteria; k__norank_d__Bacteria; p__Cyanobacteria; c__Chloroplast	0.00342456	0.000966611	0.00555111	0.0106603	0.0110746	0.00941755	0.00952802	0.0112127	0.0131735	0.00417023	0.00508161	0.00582728
d__Bacteria; k__norank_d__Bacteria; p__Cyanobacteria; c__4C0d-2	0.00535778	0.00334171	0.00795382	0.0060206	0.00555111	0.00651772	0.0058549	0.00604822	0.0133668	0.00626916	0.00370074	0.00604822
d__Bacteria; k__norank_d__Bacteria; p__Firmicutes; c__Erysipelotrichi	0.000800906	0.000800906	0.0017399	0.00400453	0.000745671	0.00936231	0.00400453	0.00361789	0.00734624	0.00176752	0.0112679	0.00552349
d__Bacteria; k__norank_d__Bacteria; p__Proteobacteria; c__Deltaproteobacteria	0.00309315	0.00218178	0.00240272	0.00336933	0.00809191	0.000938993	0.0017399	0.00229225	0.0047502	0.000607584	0.00298268	0.00182275
d__Bacteria; k__norank_d__Bacteria; p__Cyanobacteria; c__norank_p__Cyanobacteria	0	0	0	0	0	0	2.76174e-05	0.0330581	0	0	0.000165705	2.76174e-05
d__Bacteria; k__norank_d__Bacteria; p__Cyanobacteria; c__Oscillatoriophycideae	0.000248557	0	0	0.000966611	0.00196084	0	0.000193322	0.0239167	2.76174e-05	0.000359027	0.000248557	5.52349e-05
d__Bacteria; k__norank_d__Bacteria; p__Verrucomicrobia; c__Verruco-5	0.0052197	0.00207131	0.00359027	0.00549587	0.000883758	0.00157419	0.00262366	0.00011047	0.000441879	0.00022094	0.000718054	5.52349e-05
d__Bacteria; k__norank_d__Bacteria; p__Chloroflexi; c__Anaerolineae	0.00226463	0	0.0017399	0	0.00856141	0.00129802	0.00132564	0.000745671	0.00317601	2.76174e-05	0.00102185	0.00182275
d__Bacteria; k__norank_d__Bacteria; p__Planctomycetes; c__Phycisphaerae	0.00179513	0.000469497	0.00193322	0.00168466	0.00165705	0.00375597	0.00104946	0.00165705	0.0045845	0.00011047	5.52349e-05	0.00115993
d__Bacteria; k__norank_d__Bacteria; p__Actinobacteria; c__Thermoleophilia	0.00193322	0.000359027	0.00140849	0.00162943	0.0025408	0.00671104	0.000745671	5.52349e-05	0.000745671	0.000497114	0.000966611	0.000248557
d__Bacteria; k__norank_d__Bacteria; p__Actinobacteria; c__Acidimicrobiia	0.000690436	0.000414262	0.000248557	0.00414262	0.00209893	0.00419785	0.00107708	0.000718054	0.00104946	0.00011047	0.000276174	0.00171228
d__Bacteria; k__norank_d__Bacteria; p__unclassified_k__norank_d__Bacteria; c__unclassified_k__norank_d__Bacteria	0.00149134	0.000938993	0.0011047	0.00193322	0.00596537	0.00187799	0.000276174	0.000635201	0.000524731	2.76174e-05	0.000579966	0.000800906
d__Bacteria; k__norank_d__Bacteria; p__Acidobacteria; c__Solibacteres	0.000303792	0.000856141	0.000524731	0.00011047	0.00444641	0.00372835	0	2.76174e-05	0.000635201	0.000248557	0.000193322	0.0017399
d__Bacteria; k__norank_d__Bacteria; p__Bacteroidetes; c__Cytophagia	0.000773288	0.000303792	0.000579966	0.0017399	0.0011047	0.00176752	0.00129802	0.00265127	0.00104946	0.000276174	0.000414262	0.000635201
d__Bacteria; k__norank_d__Bacteria; p__Acidobacteria; c__Acidobacteria-6	0.00176752	0.000579966	0.0019056	0.00182275	0.000386644	0.00273413	0.000165705	0.000552349	0.000359027	0.000414262	0.000524731	0.00124278
d__Bacteria; k__norank_d__Bacteria; p__Actinobacteria; c__Coriobacteriia	0.00113232	0.000303792	0.00132564	0.000773288	0.00011047	0	0.00182275	0.000856141	0.00278936	0.000497114	0.00179513	0.000662819
d__Bacteria; k__norank_d__Bacteria; p__Planctomycetes; c__Planctomycetia	0.000966611	0	0.000193322	0.00121517	0.00568919	0.00273413	5.52349e-05	0	0.000856141	0	0	0
d__Bacteria; k__norank_d__Bacteria; p__TM7; c__TM7-3	0.000524731	0.000662819	0.000607584	0.00196084	8.28523e-05	0.000165705	0.00149134	0.00011047	0.000579966	0.000524731	0.00356265	0.000359027
d__Bacteria; k__norank_d__Bacteria; p__Gemmatimonadetes; c__Gemmatimonadetes	0.000662819	0.000138087	0.00102185	0.00176752	0.00259604	0.00295507	2.76174e-05	5.52349e-05	0.000800906	0.00011047	0	0
d__Bacteria; k__norank_d__Bacteria; p__Spirochaetes; c__Spirochaetes	0.00107708	0.000911376	0.00146372	0.00154658	0.00107708	0.000386644	0.00196084	0	0.000552349	0.000331409	0.000579966	8.28523e-05
d__Bacteria; k__norank_d__Bacteria; p__Gemmatimonadetes; c__Gemm-1	0.000662819	0.00022094	0.000690436	0.000497114	0.00339695	0	0.000662819	0.0019056	0.00022094	5.52349e-05	0	0.00151896
d__Bacteria; k__norank_d__Bacteria; p__Chloroflexi; c__Ellin6529	0.000966611	0.000248557	0.00011047	0.00022094	0.00331409	0.00245795	0	0	0.00138087	8.28523e-05	0.000193322	0.000635201
d__Bacteria; k__norank_d__Bacteria; p__Fusobacteria; c__Fusobacteriia	0.00022094	0.000193322	0.000248557	8.28523e-05	0.00637963	0.0012704	0	0.00022094	0.000165705	5.52349e-05	0.00011047	0.000248557
d__Bacteria; k__norank_d__Bacteria; p__Verrucomicrobia; c__Verrucomicrobiae	0.000662819	0.000331409	0.00157419	0.00165705	0.00182275	0.000414262	0.000994228	0.00115993	8.28523e-05	0	0	2.76174e-05
d__Bacteria; k__norank_d__Bacteria; p__Fibrobacteres; c__Fibrobacteria	0.0011047	0.000607584	0.000883758	0.00129802	0.000359027	0.00149134	0.00146372	0.000469497	0.000331409	0.00011047	0.000331409	5.52349e-05
d__Bacteria; k__norank_d__Bacteria; p__Bacteroidetes; c__Flavobacteriia	0.000607584	0.000359027	0.000635201	0.000800906	0.00118755	0.00140849	0.00129802	0.000138087	0.000331409	0.000524731	0.000800906	0
d__Bacteria; k__norank_d__Bacteria; p__Chloroflexi; c__Chloroflexi	0.000359027	0	0.000662819	0.000856141	0.00325886	0.00176752	2.76174e-05	0.000524731	0	0	0	0.000607584
d__Bacteria; k__norank_d__Bacteria; p__Armatimonadetes; c__[Fimbriimonadia]	0.000303792	0.000193322	0	0.00160181	2.76174e-05	0.00270651	0.000276174	0.000414262	0.000524731	0	0	0
d__Bacteria; k__norank_d__Bacteria; p__Chloroflexi; c__Thermomicrobia	0.00154658	0	0.000469497	2.76174e-05	0	0.000856141	0	0.00259604	0	0.000359027	0	0
d__Bacteria; k__norank_d__Bacteria; p__Acidobacteria; c__[Chloracidobacteria]	0.000248557	0.000303792	0.000386644	0.00168466	0.00102185	0.000469497	0	2.76174e-05	0	0.000165705	0.000248557	0.000524731
d__Bacteria; k__norank_d__Bacteria; p__OD1; c__ZB2	0.00135325	0.000441879	0.00022094	0.000414262	0.000579966	0.000883758	0.000165705	0.000248557	0.000414262	0	0.000165705	8.28523e-05
d__Bacteria; k__norank_d__Bacteria; p__Acidobacteria; c__Acidobacteriia	0.000359027	8.28523e-05	0.000414262	0.00162943	0.000745671	0.000303792	0.00011047	0	5.52349e-05	2.76174e-05	0.000165705	0.00104946
d__Bacteria; k__norank_d__Bacteria; p__Chloroflexi; c__Ktedonobacteria	0	0	0	0	0.00383882	0	0	0	0	0	0	0
d__Bacteria; k__norank_d__Bacteria; p__Tenericutes; c__Mollicutes	0.000248557	0.000607584	5.52349e-05	0.000635201	0.000414262	0	0.00113232	0	2.76174e-05	5.52349e-05	0.000248557	0.000386644
d__Bacteria; k__norank_d__Bacteria; p__WPS-2; c__norank_p__WPS-2	0.00104946	0.000138087	0.000469497	0.000552349	0	0.000524731	2.76174e-05	0.000165705	5.52349e-05	0.00011047	0.000524731	0.000165705
d__Bacteria; k__norank_d__Bacteria; p__Planctomycetes; c__vadinHA49	0	0	0	0	0.00135325	0.00143611	0	0.000773288	0	0	0	0
d__Bacteria; k__norank_d__Bacteria; p__Bacteroidetes; c__unclassified_p__Bacteroidetes	0	0	0.000524731	0.000607584	2.76174e-05	0	0.000248557	0.00124278	0	0	0.000248557	0.000469497
d__Bacteria; k__norank_d__Bacteria; p__Acidobacteria; c__iii1-8	0.000607584	0.000331409	0	0.00132564	2.76174e-05	0	0.00022094	0	0	0.000331409	0.000138087	0
d__Bacteria; k__norank_d__Bacteria; p__Verrucomicrobia; c__[Spartobacteria]	0	0	0.000331409	0.000828523	0.0011047	2.76174e-05	0	0	8.28523e-05	5.52349e-05	0	0.000165705
d__Bacteria; k__norank_d__Bacteria; p__Chloroflexi; c__TK17	2.76174e-05	0	0	0.000800906	0	0.00129802	0	0	0	0	0.000193322	0
d__Bacteria; k__norank_d__Bacteria; p__Acidobacteria; c__Holophagae	2.76174e-05	0	0	0	0	0.00179513	2.76174e-05	0	5.52349e-05	0	0	0
d__Bacteria; k__norank_d__Bacteria; p__Armatimonadetes; c__0319-6E2	0	2.76174e-05	0	0	0	0.00182275	0	0	0	0	0	0
d__Bacteria; k__norank_d__Bacteria; p__Verrucomicrobia; c__Opitutae	0	0.000138087	0	0.000248557	0	0.00118755	0	0	0	0	0	0
d__Bacteria; k__norank_d__Bacteria; p__Chloroflexi; c__TK10	2.76174e-05	0	0	0	0	2.76174e-05	0	0.00118755	0	0	0	0
d__Bacteria; k__norank_d__Bacteria; p__AD3; c__ABS-6	0	2.76174e-05	0	0	0.00113232	2.76174e-05	0	0	0	0	0	0
others (< 0.001)	0.00361789	0.0011047	0.00381121	0.004115	0.0042807	0.00654533	0.00312077	0.00212654	0.0028446	0.00104946	0.00328648	0.00389406
* L, PN, DN, and A indicated the larva, protonymph, deutonymph, and adult stages, respectively.

## Sheet: Table S3
Table S3 The abundance distribution of families in the bacterial communities of larvae, protonymph, deutonymph and adults of P. citri *
OTU ID	L1	L2	L3	PN1	PN2	PN3	DN1	DN2	DN3	A1	A2	A3
d__Bacteria; k__norank_d__Bacteria; p__Proteobacteria; c__Alphaproteobacteria; o__Rhizobiales; f__Brucellaceae	0.421442	0.540308	0.484935	0.355989	0.32282	0.359883	0.186887	0.403187	0.43155	0.0816924	0.197603	0.259466
d__Bacteria; k__norank_d__Bacteria; p__Proteobacteria; c__Gammaproteobacteria; o__Pseudomonadales; f__Pseudomonadaceae	0.0546549	0.0298545	0.00568919	0.0191113	0.0352399	0.00853379	0.0335552	0.0128697	0.017979	0.389351	0.0160457	0.214284
d__Bacteria; k__norank_d__Bacteria; p__Proteobacteria; c__Gammaproteobacteria; o__Pseudomonadales; f__Moraxellaceae	0.00342456	0.00668342	0.00555111	0.00897567	0.0125659	0.00773288	0.01588	0.00660057	0.00778812	0.20586	0.396863	0.0206578
d__Bacteria; k__norank_d__Bacteria; p__Actinobacteria; c__Actinobacteria; o__Actinomycetales; f__unclassified_o__Actinomycetales	0.0508161	0.0229777	0.0747052	0.0448783	0.0267061	0.055373	0.0315115	0.0645696	0.0685465	0.00527493	0.0139468	0.0346599
d__Bacteria; k__norank_d__Bacteria; p__Firmicutes; c__Bacilli; o__Bacillales; f__Bacillaceae	0.0827695	0.0378359	0.0139192	0.0457345	0.069596	0.0448507	0.0382225	0.0227844	0.0595984	0.0126488	0.0347151	0.0154658
d__Bacteria; k__norank_d__Bacteria; p__Proteobacteria; c__Betaproteobacteria; o__Burkholderiales; f__Comamonadaceae	0.0269822	0.0231158	0.0371455	0.0600679	0.0447126	0.0583004	0.0386644	0.04938	0.0365379	0.0143058	0.0210169	0.0280869
d__Bacteria; k__norank_d__Bacteria; p__Proteobacteria; c__Alphaproteobacteria; o__Rhizobiales; f__Rhizobiaceae	0.00245795	0.00892043	0.00295507	0.00312077	0.00463973	0.00505399	0.35563	0.00615869	0.00325886	0.00162943	0.00218178	0.00168466
d__Bacteria; k__norank_d__Bacteria; p__Bacteroidetes; c__Sphingobacteriia; o__Sphingobacteriales; f__Sphingobacteriaceae	0.000193322	0.000276174	0	2.76174e-05	8.28523e-05	0.00011047	0.000276174	0.000303792	0	0.143832	0.0114336	0.195725
d__Bacteria; k__norank_d__Bacteria; p__Proteobacteria; c__Alphaproteobacteria; o__Rhizobiales; f__Methylobacteriaceae	0.0310696	0.0330581	0.0356541	0.0322848	0.0238062	0.0306001	0.0139192	0.0494076	0.0411776	0.00952802	0.0103565	0.0239443
d__Bacteria; k__norank_d__Bacteria; p__Proteobacteria; c__Gammaproteobacteria; o__Xanthomonadales; f__Xanthomonadaceae	0.0268718	0.0239167	0.0179513	0.019995	0.0301582	0.0225358	0.0184485	0.0197189	0.0178133	0.00582728	0.0154382	0.00858902
d__Bacteria; k__norank_d__Bacteria; p__Proteobacteria; c__Gammaproteobacteria; o__Enterobacteriales; f__Enterobacteriaceae	0.0194427	0.025408	0.0107984	0.0297716	0.0422271	0.0321191	0.0131459	0.00596537	0.0109089	0.00574443	0.0138916	0.00549587
d__Bacteria; k__norank_d__Bacteria; p__Proteobacteria; c__Betaproteobacteria; o__Burkholderiales; f__Burkholderiaceae	0.0109917	0.00914137	0.0154934	0.0358751	0.0188627	0.0292469	0.00908614	0.0222597	0.0159905	0.00817476	0.0157143	0.0175923
d__Bacteria; k__norank_d__Bacteria; p__Proteobacteria; c__Alphaproteobacteria; o__Caulobacterales; f__Caulobacteraceae	0.00828523	0.0111022	0.0131735	0.0293021	0.0251043	0.0216245	0.0133945	0.0127593	0.0109365	0.0210997	0.00753956	0.0197741
d__Bacteria; k__norank_d__Bacteria; p__Bacteroidetes; c__[Saprospirae]; o__[Saprospirales]; f__Chitinophagaceae	0.0130907	0.0326438	0.0411776	0.018697	0.00825762	0.0244414	0.00303792	0.0151896	0.0121793	0.0028446	0.00651772	0.00251319
d__Bacteria; k__norank_d__Bacteria; p__Proteobacteria; c__Betaproteobacteria; o__Burkholderiales; f__Alcaligenaceae	0.0135602	0.0410119	0.0186418	0.00963849	0.00571681	0.00632439	0.00737386	0.012345	0.0221216	0.00552349	0.0106327	0.00577205
d__Bacteria; k__norank_d__Bacteria; p__Actinobacteria; c__Actinobacteria; o__Actinomycetales; f__Microbacteriaceae	0.00679389	0.00646248	0.0105775	0.00604822	0.0090309	0.00836809	0.00450164	0.0703969	0.0135602	0.00168466	0.00223701	0.00419785
d__Bacteria; k__norank_d__Bacteria; p__Proteobacteria; c__Alphaproteobacteria; o__Rhizobiales; f__Phyllobacteriaceae	0.0166809	0.0167086	0.0174818	0.0142506	0.00930708	0.0176199	0.00867188	0.0115165	0.0131735	0.00240272	0.00563396	0.00657295
d__Bacteria; k__norank_d__Bacteria; p__Firmicutes; c__Clostridia; o__Clostridiales; f__Ruminococcaceae	0.0150791	0.00845094	0.0185313	0.01704	0.00974896	0.00789859	0.0232263	0.00831285	0.0075948	0.00259604	0.0105775	0.00298268
d__Bacteria; k__norank_d__Bacteria; p__Firmicutes; c__Bacilli; o__Lactobacillales; f__Streptococcaceae	0.0135602	0.0114889	0.00737386	0.014002	0.0202988	0.0111574	0.0105775	0.00756718	0.0147477	0.00499876	0.010108	0.00265127
d__Bacteria; k__norank_d__Bacteria; p__Firmicutes; c__Clostridia; o__Clostridiales; f__Lachnospiraceae	0.0155486	0.00809191	0.022453	0.0111574	0.0124831	0.00218178	0.0229225	0.00143611	0.0066558	0.00251319	0.0189732	0.00229225
d__Bacteria; k__norank_d__Bacteria; p__[Thermi]; c__Deinococci; o__Thermales; f__Thermaceae	0.00914137	0.00568919	0.00455688	0.00803668	0.0195808	0.0214864	0.0120136	0.00577205	0.0177856	0.00262366	0.00577205	0.00704245
d__Bacteria; k__norank_d__Bacteria; p__Firmicutes; c__Clostridia; o__Clostridiales; f__Clostridiaceae	0.0052197	0.00731862	0.00555111	0.0112403	0.00370074	0.00295507	0.00916899	0.0101356	0.012704	0.010467	0.0141677	0.0127593
d__Bacteria; k__norank_d__Bacteria; p__Proteobacteria; c__Alphaproteobacteria; o__Sphingomonadales; f__Sphingomonadaceae	0.00742909	0.0125659	0.00687674	0.0130354	0.011406	0.0148582	0.00405976	0.00878235	0.00878235	0.00262366	0.00682151	0.00502637
d__Bacteria; k__norank_d__Bacteria; p__Firmicutes; c__Bacilli; o__Lactobacillales; f__Lactobacillaceae	0.000911376	0.00121517	0.00198846	0.0137535	0.0113232	0.00770527	0.00185037	0.00278936	0.00320362	0.00160181	0.0493524	0.00240272
d__Bacteria; k__norank_d__Bacteria; p__Cyanobacteria; c__Chloroplast; o__Streptophyta; f__norank_o__Streptophyta	0.00298268	0.000883758	0.00546825	0.00969372	0.0105222	0.00938993	0.00952802	0.0111851	0.0130907	0.00417023	0.00505399	0.00582728
d__Bacteria; k__norank_d__Bacteria; p__Bacteroidetes; c__Bacteroidia_p__Bacteroidetes; o__Bacteroidales_c__Bacteroidia; f__norank_o__Bacteroidales	0.0113508	0.00588252	0.0117374	0.0130078	0.00497114	0.00447403	0.0142506	0.00243033	0.00292745	0.000469497	0.00204369	0.000662819
d__Bacteria; k__norank_d__Bacteria; p__Proteobacteria; c__Alphaproteobacteria; o__unclassified_c__Alphaproteobacteria; f__unclassified_c__Alphaproteobacteria	0.0083957	0.00162943	0.00704245	0.0100804	0.00571681	0.0101908	0.00267889	0.00773288	0.00938993	0.000386644	0.000524731	0.00552349
d__Bacteria; k__norank_d__Bacteria; p__Firmicutes; c__Erysipelotrichi; o__Erysipelotrichales; f__Erysipelotrichaceae	0.000800906	0.000800906	0.0017399	0.00400453	0.000745671	0.00936231	0.00400453	0.00361789	0.00734624	0.00176752	0.0112679	0.00552349
d__Bacteria; k__norank_d__Bacteria; p__Firmicutes; c__Clostridia; o__Clostridiales; f__Peptostreptococcaceae	0.000718054	2.76174e-05	0.000469497	2.76174e-05	0.000248557	0.00510923	0.00292745	0.00353503	0.012345	0.00566158	0.00972134	0.00778812
d__Bacteria; k__norank_d__Bacteria; p__Cyanobacteria; c__4C0d-2; o__MLE1-12; f__norank_o__MLE1-12	0.00414262	0.00312077	0.00778812	0.00541302	0.004115	0.0060206	0.0011047	0.00370074	0.00938993	0.000524731	0.00146372	0.00168466
d__Bacteria; k__norank_d__Bacteria; p__Firmicutes; c__Clostridia; o__Clostridiales; f__norank_o__Clostridiales	0.00444641	0.00165705	0.00312077	0.00218178	0.00497114	0.0058549	0.00425309	0.00292745	0.00287221	0.00124278	0.00403215	0.00403215
d__Bacteria; k__norank_d__Bacteria; p__Actinobacteria; c__Actinobacteria; o__Actinomycetales; f__Micrococcaceae	0.00858902	0.00198846	0.00295507	0.00632439	0.00345218	0.00555111	0.00353503	0.00146372	0.000938993	0.000441879	0.000635201	0.00251319
d__Bacteria; k__norank_d__Bacteria; p__Firmicutes; c__Bacilli; o__Bacillales; f__Planococcaceae	0.00624154	0.00566158	0.000607584	0.00215416	0.0052197	0.00140849	0.00204369	0.00165705	0.00552349	0.000469497	0.00201607	0.000331409
d__Bacteria; k__norank_d__Bacteria; p__Cyanobacteria; c__norank_p__Cyanobacteria; o__norank_p__Cyanobacteria; f__norank_p__Cyanobacteria	0	0	0	0	0	0	2.76174e-05	0.0330581	0	0	0.000165705	2.76174e-05
d__Bacteria; k__norank_d__Bacteria; p__Cyanobacteria; c__Oscillatoriophycideae; o__Oscillatoriales; f__Phormidiaceae	0.000248557	0	0	0.000966611	0.00196084	0	0.000165705	0.0239167	2.76174e-05	0.000359027	0.000248557	2.76174e-05
d__Bacteria; k__norank_d__Bacteria; p__Firmicutes; c__Bacilli; o__Bacillales; f__Staphylococcaceae	0.00118755	0.00251319	0.000883758	0.00273413	0.00342456	0.00403215	0.00168466	0.00223701	0.00317601	0.00104946	0.00278936	0.000994228
d__Bacteria; k__norank_d__Bacteria; p__Cyanobacteria; c__4C0d-2; o__YS2; f__norank_o__YS2	0.00121517	0.00022094	0.000165705	0.000607584	0.000552349	0.000497114	0.0047502	0.00234748	0.00397691	0.00574443	0.00223701	0.00436356
d__Bacteria; k__norank_d__Bacteria; p__Actinobacteria; c__Actinobacteria; o__Actinomycetales; f__Corynebacteriaceae	0.000662819	0.000441879	0.00143611	0.00229225	0.00477782	0.000938993	0.00179513	0.00770527	0.00320362	0.000607584	0.000994228	0.00179513
d__Bacteria; k__norank_d__Bacteria; p__Proteobacteria; c__Alphaproteobacteria; o__Rhizobiales; f__Bradyrhizobiaceae	0.00278936	0.0030103	0.00281698	0.00463973	0.00375597	0.00243033	0.00135325	0.00146372	0.00201607	0.000607584	0.000745671	0.000856141
d__Bacteria; k__norank_d__Bacteria; p__Actinobacteria; c__Actinobacteria; o__Actinomycetales; f__Brevibacteriaceae	0.00176752	0.000662819	0.00157419	0.00378359	0.0036455	0.00270651	0.00115993	0.00278936	0.00417023	0.00011047	0.000773288	0.00226463
d__Bacteria; k__norank_d__Bacteria; p__Actinobacteria; c__Actinobacteria; o__Actinomycetales; f__Propionibacteriaceae	0.0011047	0.000828523	0.00165705	0.00386644	0.00378359	0.00419785	0.00204369	0.00115993	0.0017399	0.00146372	0.000359027	0.00182275
d__Bacteria; k__norank_d__Bacteria; p__Verrucomicrobia; c__Verruco-5; o__WCHB1-41; f__RFP12	0.00494352	0.00204369	0.00331409	0.00549587	0.000883758	0.0012704	0.00234748	0.00011047	0.000441879	0.00022094	0.000635201	5.52349e-05
d__Bacteria; k__norank_d__Bacteria; p__Proteobacteria; c__Gammaproteobacteria; o__Vibrionales; f__Vibrionaceae	0.000635201	0.000800906	0.000635201	0.00356265	0.00419785	0.00339695	0.000883758	0.000331409	0.00165705	0.00102185	0.00162943	0.00251319
d__Bacteria; k__norank_d__Bacteria; p__Actinobacteria; c__Actinobacteria; o__Actinomycetales; f__Actinomycetaceae	0.00129802	0.000579966	0.00223701	0.00687674	0.00342456	0.00626916	0	0	5.52349e-05	5.52349e-05	0	8.28523e-05
d__Bacteria; k__norank_d__Bacteria; p__Proteobacteria; c__Alphaproteobacteria; o__Rhizobiales; f__unclassified_o__Rhizobiales	0.00323124	0.00022094	0.00223701	0.00218178	0.0019056	0.0028446	0.000524731	0.00262366	0.00314839	0.000138087	0.00022094	0.000552349
d__Bacteria; k__norank_d__Bacteria; p__Firmicutes; c__Clostridia; o__Clostridiales; f__unclassified_o__Clostridiales	0.00325886	0.000911376	0.00292745	0.00168466	0.00201607	0.000856141	0.00289983	0.000662819	0.00113232	0.00107708	0.00149134	0.000690436
d__Bacteria; k__norank_d__Bacteria; p__Planctomycetes; c__Phycisphaerae; o__Phycisphaerales; f__norank_o__Phycisphaerales	0.00179513	0.000469497	0.00193322	0.00168466	0.00165705	0.00375597	0.00104946	0.00165705	0.0045845	0.00011047	5.52349e-05	0.000414262
d__Bacteria; k__norank_d__Bacteria; p__Bacteroidetes; c__Bacteroidia_p__Bacteroidetes; o__Bacteroidales_c__Bacteroidia; f__S24-7	0.00231987	0.000303792	0.000193322	0.000524731	0.00439117	0.0025408	0.00124278	0.000883758	0.000800906	0.000552349	0.00356265	0.00138087
d__Bacteria; k__norank_d__Bacteria; p__Firmicutes; c__Bacilli; o__Turicibacterales; f__Turicibacteraceae	0.000165705	0.000635201	0.000552349	0	0.000745671	0.00121517	0.00135325	0.00209893	0.00265127	0.00289983	0.00287221	0.00309315
d__Bacteria; k__norank_d__Bacteria; p__Proteobacteria; c__Alphaproteobacteria; o__Rhizobiales; f__norank_o__Rhizobiales	0.00132564	0.0019056	0.00243033	0.00176752	0.00309315	0.00102185	0.00135325	0.000497114	0.00185037	0.000497114	0.00115993	0.000994228
d__Bacteria; k__norank_d__Bacteria; p__unclassified_k__norank_d__Bacteria; c__unclassified_k__norank_d__Bacteria; o__unclassified_k__norank_d__Bacteria; f__unclassified_k__norank_d__Bacteria	0.00149134	0.000938993	0.0011047	0.00193322	0.00596537	0.00187799	0.000276174	0.000635201	0.000524731	2.76174e-05	0.000579966	0.000800906
d__Bacteria; k__norank_d__Bacteria; p__Proteobacteria; c__Alphaproteobacteria; o__Rhodospirillales; f__Rhodospirillaceae	0.000800906	0.000552349	0.000828523	0.00392168	0.00162943	0.00185037	0.000414262	0.00107708	0.00157419	0.000359027	0.00146372	0.00154658
d__Bacteria; k__norank_d__Bacteria; p__Firmicutes; c__Bacilli; o__Lactobacillales; f__Enterococcaceae	0.000359027	0.000276174	0.000635201	0.000497114	0.000994228	0.007291	0.000248557	0.000359027	0.000359027	0.000165705	0.00121517	0.00226463
d__Bacteria; k__norank_d__Bacteria; p__Firmicutes; c__Bacilli; o__Bacillales; f__[Exiguobacteraceae]	0.004115	0.00245795	0.000248557	0.000248557	0.00121517	0.000745671	0.00135325	0.00107708	0.000994228	0.000524731	0.0011047	0.000524731
d__Bacteria; k__norank_d__Bacteria; p__Bacteroidetes; c__Bacteroidia_p__Bacteroidetes; o__Bacteroidales_c__Bacteroidia; f__BS11	0.0045845	0.00143611	0.00281698	0.00146372	0.00011047	0.000165705	0.00215416	0.000524731	0.000524731	0	0.000441879	0.000165705
d__Bacteria; k__norank_d__Bacteria; p__Firmicutes; c__Clostridia; o__Clostridiales; f__[Mogibacteriaceae]	0.00165705	0.00113232	0.00107708	0.00168466	0.00162943	0.00104946	0.0025408	0.000745671	0.000773288	0.000579966	0.000938993	0.000524731
d__Bacteria; k__norank_d__Bacteria; p__Proteobacteria; c__Alphaproteobacteria; o__Rhodospirillales; f__Acetobacteraceae	0.000579966	0.00113232	0.000607584	0.00207131	0.00298268	0.000938993	0.000386644	0.00201607	0.000856141	0.000303792	0.0012704	0.0011047
d__Bacteria; k__norank_d__Bacteria; p__Proteobacteria; c__Alphaproteobacteria; o__Rhodobacterales; f__Rhodobacteraceae	0.000745671	0.000828523	0.000524731	0.00182275	0.000635201	0.00240272	0.00124278	0.000359027	0.000165705	0.000662819	0.00262366	0.000994228
d__Bacteria; k__norank_d__Bacteria; p__Bacteroidetes; c__Bacteroidia_p__Bacteroidetes; o__Bacteroidales_c__Bacteroidia; f__[Paraprevotellaceae]	0.00185037	0.000745671	0.00292745	0.00151896	0.000690436	0.000552349	0.00295507	0.00011047	0.000441879	0.000138087	0.000414262	8.28523e-05
d__Bacteria; k__norank_d__Bacteria; p__Actinobacteria; c__Coriobacteriia; o__Coriobacteriales; f__Coriobacteriaceae	0.00113232	0.000303792	0.00132564	0.000773288	0.00011047	0	0.00182275	0.000856141	0.00278936	0.000497114	0.00179513	0.000662819
d__Bacteria; k__norank_d__Bacteria; p__Bacteroidetes; c__Cytophagia; o__Cytophagales; f__Cytophagaceae	0.000773288	0.000303792	0.000579966	0.000966611	0.0011047	0.00149134	0.00113232	0.00265127	0.00104946	0.000276174	0.000414262	0.000635201
d__Bacteria; k__norank_d__Bacteria; p__Actinobacteria; c__Actinobacteria; o__Actinomycetales; f__Streptomycetaceae	0.000441879	0	2.76174e-05	0.000359027	0.00574443	0.00185037	0	2.76174e-05	0.000828523	0.000193322	0.000828523	0.000662819
d__Bacteria; k__norank_d__Bacteria; p__Firmicutes; c__Bacilli; o__Lactobacillales; f__Carnobacteriaceae	0.000497114	0.00104946	0	0.000800906	0.00359027	0.00151896	0.000386644	0.000303792	0.00129802	0.000524731	0.000635201	0.000165705
d__Bacteria; k__norank_d__Bacteria; p__Proteobacteria; c__Deltaproteobacteria; o__Myxococcales; f__norank_o__Myxococcales	0.000359027	0.000441879	0.00107708	0.00121517	0.00289983	0.00022094	0.000690436	0.000359027	0.00143611	0.000138087	0.00140849	0.000441879
d__Bacteria; k__norank_d__Bacteria; p__Actinobacteria; c__Acidimicrobiia; o__Acidimicrobiales; f__norank_o__Acidimicrobiales	0.000414262	0.000331409	0.000165705	0.00262366	0.00207131	0.00209893	0.000138087	0.000690436	0.000303792	5.52349e-05	0.000165705	0.00160181
d__Bacteria; k__norank_d__Bacteria; p__Firmicutes; c__Bacilli; o__Bacillales; f__Paenibacillaceae	0.000856141	0.000662819	0.000193322	0.000331409	0.000994228	0.000911376	0.00212654	0.000773288	0.00143611	0.00113232	0.000414262	0.000552349
d__Bacteria; k__norank_d__Bacteria; p__Spirochaetes; c__Spirochaetes; o__Spirochaetales; f__Spirochaetaceae	0.00107708	0.000911376	0.00146372	0.00154658	0.00107708	0.000386644	0.00196084	0	0.000552349	0.000331409	0.000579966	8.28523e-05
d__Bacteria; k__norank_d__Bacteria; p__Gemmatimonadetes; c__Gemm-1; o__norank_c__Gemm-1; f__norank_c__Gemm-1	0.000662819	0.00022094	0.000690436	0.000497114	0.00339695	0	0.000662819	0.0019056	0.00022094	5.52349e-05	0	0.00151896
d__Bacteria; k__norank_d__Bacteria; p__Proteobacteria; c__Alphaproteobacteria; o__Sphingomonadales; f__Erythrobacteraceae	0.000662819	0.00209893	0.000662819	0.00118755	0.000828523	0.00113232	0.000165705	0.000800906	0.000800906	0.000469497	0.000248557	0.000690436
d__Bacteria; k__norank_d__Bacteria; p__[Thermi]; c__Deinococci; o__Deinococcales; f__Deinococcaceae	0.000138087	0.000138087	0.000193322	0.00193322	0.00113232	0.00204369	0.000966611	0.00212654	0	0.00022094	0.000138087	0.000635201
d__Bacteria; k__norank_d__Bacteria; p__Chloroflexi; c__Ellin6529; o__norank_c__Ellin6529; f__norank_c__Ellin6529	0.000966611	0.000248557	0.00011047	0.00022094	0.00331409	0.00245795	0	0	0.00138087	8.28523e-05	0.000193322	0.000635201
d__Bacteria; k__norank_d__Bacteria; p__Proteobacteria; c__Gammaproteobacteria; o__Alteromonadales; f__Alteromonadaceae	0.000414262	5.52349e-05	0.000331409	0.00171228	0.00336933	0.00022094	0.000331409	0.000469497	0.000579966	0.000276174	0.00102185	0.000800906
d__Bacteria; k__norank_d__Bacteria; p__Firmicutes; c__Bacilli; o__Lactobacillales; f__Leuconostocaceae	0.000579966	0.000469497	0.000579966	0.00121517	0.00132564	0.000497114	0.000276174	0.00113232	0.000994228	0.000662819	0.00115993	0.000607584
d__Bacteria; k__norank_d__Bacteria; p__Proteobacteria; c__Betaproteobacteria; o__Rhodocyclales; f__Rhodocyclaceae	0.000497114	0.000856141	0.00187799	0.00113232	0.0012704	0.0017399	0.000248557	0.000193322	0.000524731	0	0.000359027	0.000690436
d__Bacteria; k__norank_d__Bacteria; p__Proteobacteria; c__Gammaproteobacteria; o__Xanthomonadales; f__Sinobacteraceae	0.000138087	0.000662819	0.00207131	5.52349e-05	0.00121517	0.000828523	0.000331409	0.00278936	0.000607584	0.00022094	0	0.000441879
d__Bacteria; k__norank_d__Bacteria; p__Fusobacteria; c__Fusobacteriia; o__Fusobacteriales; f__Fusobacteriaceae	0.00022094	0.000193322	0.000248557	8.28523e-05	0.00637963	0.0012704	0	0.00022094	0.000165705	5.52349e-05	0.00011047	0.000248557
d__Bacteria; k__norank_d__Bacteria; p__Verrucomicrobia; c__Verrucomicrobiae; o__Verrucomicrobiales; f__Verrucomicrobiaceae	0.000662819	0.000331409	0.00157419	0.00165705	0.00182275	0.000414262	0.000994228	0.00115993	8.28523e-05	0	0	2.76174e-05
d__Bacteria; k__norank_d__Bacteria; p__Proteobacteria; c__Alphaproteobacteria; o__Rhizobiales; f__Hyphomicrobiaceae	0.000248557	0.00124278	0.000138087	0.00132564	0.00182275	0.000497114	0.000165705	0.000718054	0.000469497	0.000579966	0.000800906	0.000552349
d__Bacteria; k__norank_d__Bacteria; p__Acidobacteria; c__Acidobacteria-6; o__iii1-15; f__norank_o__iii1-15	0.00129802	0.00022094	0.00129802	0.00113232	2.76174e-05	0.00132564	0.000138087	0.000469497	0.000359027	0.000248557	0.000469497	0.00124278
d__Bacteria; k__norank_d__Bacteria; p__Actinobacteria; c__Actinobacteria; o__Actinomycetales; f__Nocardioidaceae	0.00157419	0.000303792	0.000800906	0.000386644	0.00218178	0.000994228	0.000138087	0.00011047	0.000883758	0.000138087	0.000248557	0.000386644
d__Bacteria; k__norank_d__Bacteria; p__Fibrobacteres; c__Fibrobacteria; o__Fibrobacterales; f__Fibrobacteraceae	0.0011047	0.000607584	0.000883758	0.000856141	0.000359027	0.00149134	0.00146372	0.000441879	0.000331409	0.00011047	0.000331409	5.52349e-05
d__Bacteria; k__norank_d__Bacteria; p__Bacteroidetes; c__Bacteroidia_p__Bacteroidetes; o__Bacteroidales_c__Bacteroidia; f__Prevotellaceae	0.000718054	0.000635201	0.00234748	0.000552349	0.000469497	0.000359027	0.0019056	0	0.000414262	2.76174e-05	0	2.76174e-05
d__Bacteria; k__norank_d__Bacteria; p__Actinobacteria; c__Actinobacteria; o__Actinomycetales; f__Geodermatophilaceae	0.00168466	0.000414262	0.000386644	0.00022094	0.00215416	0.000303792	0.000193322	0.000883758	0	0.000138087	0.000276174	0.000635201
d__Bacteria; k__norank_d__Bacteria; p__Proteobacteria; c__Betaproteobacteria; o__Burkholderiales; f__Oxalobacteraceae	0.000193322	0.000469497	0.000579966	0.000966611	0.00107708	0.0019056	0.000193322	0.000193322	2.76174e-05	0.000331409	0.00115993	0.000138087
d__Bacteria; k__norank_d__Bacteria; p__Firmicutes; c__Clostridia; o__Clostridiales; f__Veillonellaceae	0.000469497	0.000359027	0.00171228	0.00115993	0.000745671	0.000248557	0.00135325	2.76174e-05	0.000441879	5.52349e-05	0.000524731	5.52349e-05
d__Bacteria; k__norank_d__Bacteria; p__Acidobacteria; c__Solibacteres; o__Solibacterales; f__Solibacteraceae	0	0	0	0	0.00171228	0.00372835	0	0	0	0.000248557	8.28523e-05	0.00124278
d__Bacteria; k__norank_d__Bacteria; p__Bacteroidetes; c__Bacteroidia_p__Bacteroidetes; o__Bacteroidales_c__Bacteroidia; f__Bacteroidaceae_o__Bacteroidales	0.00113232	0.000745671	0.000248557	0.00022094	0.00104946	0.00113232	0.00115993	0.00022094	0.00011047	0.000193322	0.000276174	0.000441879
d__Bacteria; k__norank_d__Bacteria; p__Firmicutes; c__Clostridia; o__Clostridiales; f__Christensenellaceae	0.00129802	2.76174e-05	0.000773288	0.000662819	0.00165705	0.000469497	0.00154658	0.000386644	0	8.28523e-05	0	0
d__Bacteria; k__norank_d__Bacteria; p__Planctomycetes; c__Planctomycetia; o__Gemmatales; f__Isosphaeraceae	0.00011047	0	0	0.000911376	0.00334171	0.00240272	5.52349e-05	0	2.76174e-05	0	0	0
d__Bacteria; k__norank_d__Bacteria; p__Proteobacteria; c__Deltaproteobacteria; o__Myxococcales; f__Myxococcaceae	0.000331409	0.000414262	0	0.000607584	0.0019056	0	0.000165705	0.000773288	0.0022094	8.28523e-05	0	0
d__Bacteria; k__norank_d__Bacteria; p__Proteobacteria; c__Betaproteobacteria; o__Burkholderiales; f__unclassified_o__Burkholderiales	0.000828523	0.000165705	0.000718054	0.000690436	0.000248557	0.000386644	0.000441879	0.000938993	0.00149134	2.76174e-05	2.76174e-05	0.000386644
d__Bacteria; k__norank_d__Bacteria; p__Chloroflexi; c__Chloroflexi; o__[Roseiflexales]; f__[Kouleothrixaceae]	2.76174e-05	0	0	0	0.00325886	0.00176752	0	0.000524731	0	0	0	0.000607584
d__Bacteria; k__norank_d__Bacteria; p__Bacteroidetes; c__Bacteroidia_p__Bacteroidetes; o__Bacteroidales_c__Bacteroidia; f__unclassified_o__Bacteroidales_c__Bacteroidia	0.000607584	0.000359027	0.000276174	0.00151896	0.00107708	0.000938993	0.000966611	0	0.000193322	0.000165705	0	0
d__Bacteria; k__norank_d__Bacteria; p__Armatimonadetes; c__[Fimbriimonadia]; o__[Fimbriimonadales]; f__[Fimbriimonadaceae]	0.000303792	0.000193322	0	0.00160181	2.76174e-05	0.00270651	0.000276174	0.000414262	0.000524731	0	0	0
d__Bacteria; k__norank_d__Bacteria; p__Bacteroidetes; c__Bacteroidia_p__Bacteroidetes; o__Bacteroidales_c__Bacteroidia; f__Porphyromonadaceae	0.000138087	0.000883758	0.0017399	0.000883758	0.000248557	0.000552349	0.000497114	8.28523e-05	0.00011047	0.000303792	0.000276174	0.000165705
d__Bacteria; k__norank_d__Bacteria; p__Actinobacteria; c__Thermoleophilia; o__Solirubrobacterales; f__norank_o__Solirubrobacterales	0.000276174	0.00011047	0.000773288	0.000165705	0.00162943	0.00201607	8.28523e-05	2.76174e-05	0.000303792	5.52349e-05	0.000303792	0
d__Bacteria; k__norank_d__Bacteria; p__Actinobacteria; c__Acidimicrobiia; o__Acidimicrobiales; f__C111	0.000165705	5.52349e-05	8.28523e-05	0.00151896	2.76174e-05	0.00176752	0.000690436	2.76174e-05	0.000745671	5.52349e-05	0	0
d__Bacteria; k__norank_d__Bacteria; p__TM7; c__TM7-3; o__CW040; f__F16	5.52349e-05	0.000165705	0.000386644	0.00118755	0	5.52349e-05	0.0011047	5.52349e-05	0.000552349	0.000414262	0.000828523	0.000248557
d__Bacteria; k__norank_d__Bacteria; p__OD1; c__ZB2; o__norank_c__ZB2; f__norank_c__ZB2	0.00135325	0.000441879	0.00022094	0.000414262	0.000579966	0.000883758	0.000165705	0.000248557	0.000414262	0	0.000165705	8.28523e-05
d__Bacteria; k__norank_d__Bacteria; p__Chloroflexi; c__Thermomicrobia; o__JG30-KF-CM45; f__norank_o__JG30-KF-CM45	0.00113232	0	5.52349e-05	2.76174e-05	0	0.000856141	0	0.00259604	0	0.000248557	0	0
d__Bacteria; k__norank_d__Bacteria; p__Planctomycetes; c__Planctomycetia; o__Gemmatales; f__Gemmataceae	0.000856141	0	0.000193322	0.000303792	0.00234748	0.000331409	0	0	0.000828523	0	0	0
d__Bacteria; k__norank_d__Bacteria; p__Actinobacteria; c__Actinobacteria; o__Actinomycetales; f__Pseudonocardiaceae	0.000828523	2.76174e-05	0.000276174	0.000552349	0.00115993	0.00104946	2.76174e-05	0	0.000386644	0.000303792	0.000193322	5.52349e-05
d__Bacteria; k__norank_d__Bacteria; p__Acidobacteria; c__Solibacteres; o__Solibacterales; f__norank_o__Solibacterales	0.000303792	0.000856141	0.000524731	0.00011047	0.00160181	0	0	2.76174e-05	0.000635201	0	0.00011047	0.000497114
d__Bacteria; k__norank_d__Bacteria; p__Gemmatimonadetes; c__Gemmatimonadetes; o__N1423WL; f__norank_o__N1423WL	0	0	0	2.76174e-05	0.00209893	0.00143611	0	0	0.000745671	5.52349e-05	0	0
d__Bacteria; k__norank_d__Bacteria; p__Actinobacteria; c__Actinobacteria; o__Actinomycetales; f__Dermabacteraceae	0	0	0.000994228	0	0	0	0.000138087	0.00209893	0	0.000165705	0	0.000883758
d__Bacteria; k__norank_d__Bacteria; p__Chloroflexi; c__Anaerolineae; o__SBR1031; f__A4b	0.00104946	0	0	0	0.000552349	0	0.000248557	0	0.00104946	0	0.000276174	0.00102185
d__Bacteria; k__norank_d__Bacteria; p__Actinobacteria; c__Actinobacteria; o__Actinomycetales; f__Mycobacteriaceae	0.00022094	0.000441879	0.00118755	0	0.000165705	2.76174e-05	0.000607584	0.00011047	0	0.000524731	5.52349e-05	0.000800906
d__Bacteria; k__norank_d__Bacteria; p__Firmicutes; c__Clostridia; o__Clostridiales; f__[Tissierellaceae]	8.28523e-05	0.00011047	0.000524731	0.00165705	0	0.000773288	0	0	0.000165705	2.76174e-05	0.000552349	0.000165705
d__Bacteria; k__norank_d__Bacteria; p__Actinobacteria; c__Actinobacteria; o__Actinomycetales; f__Sanguibacteraceae	0.000773288	0.000138087	0	0	0.00129802	0.000579966	0.000497114	0	0	0.000138087	0.000441879	2.76174e-05
d__Bacteria; k__norank_d__Bacteria; p__Proteobacteria; c__Alphaproteobacteria; o__Rickettsiales; f__mitochondria	0	0	5.52349e-05	0	0.000165705	0	0.000359027	2.76174e-05	0.000248557	0.00149134	0.000138087	0.00138087
d__Bacteria; k__norank_d__Bacteria; p__Proteobacteria; c__Betaproteobacteria; o__unclassified_c__Betaproteobacteria; f__unclassified_c__Betaproteobacteria	0	0	0	0.000607584	0.00182275	2.76174e-05	2.76174e-05	0	0.000994228	0.000276174	0.00011047	0
d__Bacteria; k__norank_d__Bacteria; p__Acidobacteria; c__Acidobacteriia; o__Acidobacteriales; f__Koribacteraceae	0	0	0.000414262	0.00154658	0.000690436	0	0.00011047	0	0	0	0	0.00104946
d__Bacteria; k__norank_d__Bacteria; p__WPS-2; c__norank_p__WPS-2; o__norank_p__WPS-2; f__norank_p__WPS-2	0.00104946	0.000138087	0.000469497	0.000552349	0	0.000524731	2.76174e-05	0.000165705	5.52349e-05	0.00011047	0.000524731	0.000165705
d__Bacteria; k__norank_d__Bacteria; p__Proteobacteria; c__Deltaproteobacteria; o__Syntrophobacterales; f__Syntrophobacteraceae	0.000524731	0.000359027	0.00107708	5.52349e-05	0.000276174	0	0.000524731	0	0.000497114	0	8.28523e-05	0.00022094
d__Bacteria; k__norank_d__Bacteria; p__Chloroflexi; c__Anaerolineae; o__SBR1031; f__oc28	5.52349e-05	0	0.000248557	0	0.0025408	0	0	0.000745671	0	0	0	0
d__Bacteria; k__norank_d__Bacteria; p__Gemmatimonadetes; c__Gemmatimonadetes; o__norank_c__Gemmatimonadetes; f__norank_c__Gemmatimonadetes	0.000635201	0	0.000635201	0.000193322	0.000469497	0.00149134	2.76174e-05	5.52349e-05	0	5.52349e-05	0	0
d__Bacteria; k__norank_d__Bacteria; p__Acidobacteria; c__[Chloracidobacteria]; o__RB41; f__norank_o__RB41	5.52349e-05	0.000193322	0.000386644	0.000745671	0.00102185	0.000469497	0	0	0	0	0	0.000497114
d__Bacteria; k__norank_d__Bacteria; p__Bacteroidetes; c__unclassified_p__Bacteroidetes; o__unclassified_p__Bacteroidetes; f__unclassified_p__Bacteroidetes	0	0	0.000524731	0.000607584	2.76174e-05	0	0.000248557	0.00124278	0	0	0.000248557	0.000469497
d__Bacteria; k__norank_d__Bacteria; p__Actinobacteria; c__Actinobacteria; o__Actinomycetales; f__Gordoniaceae	2.76174e-05	0.000193322	0.000386644	0.000303792	0.00179513	8.28523e-05	0.000386644	0	5.52349e-05	8.28523e-05	0	0
d__Bacteria; k__norank_d__Bacteria; p__Proteobacteria; c__Betaproteobacteria; o__Neisseriales; f__Neisseriaceae	0	2.76174e-05	0.000469497	0	0	2.76174e-05	0.000165705	0	0	0.00231987	5.52349e-05	0
d__Bacteria; k__norank_d__Bacteria; p__Chloroflexi; c__Anaerolineae; o__H39; f__norank_o__H39	5.52349e-05	0	0	0	0	0	0	0	0.00204369	0	0	0.000800906
d__Bacteria; k__norank_d__Bacteria; p__Acidobacteria; c__Acidobacteria-6; o__iii1-15; f__mb2424	8.28523e-05	2.76174e-05	0.000607584	0.000193322	0.000359027	0.00140849	0	0	0	0.000165705	0	0
d__Bacteria; k__norank_d__Bacteria; p__Chloroflexi; c__Anaerolineae; o__Caldilineales; f__Caldilineaceae	0	0	0.00104946	0	0.00160181	0	0	0	0	0	0.000165705	0
d__Bacteria; k__norank_d__Bacteria; p__Proteobacteria; c__Gammaproteobacteria; o__Oceanospirillales; f__Halomonadaceae	2.76174e-05	0	0	0	0	0	0.00154658	0.000662819	0	0.000193322	0.000165705	0
d__Bacteria; k__norank_d__Bacteria; p__TM7; c__TM7-3; o__I025; f__norank_o__I025	0.000303792	0.000276174	2.76174e-05	0.000745671	2.76174e-05	0	5.52349e-05	0	0	0	0.00113232	2.76174e-05
d__Bacteria; k__norank_d__Bacteria; p__Verrucomicrobia; c__[Spartobacteria]; o__[Chthoniobacterales]; f__[Chthoniobacteraceae]	0	0	0.000331409	0.000828523	0.0011047	2.76174e-05	0	0	8.28523e-05	5.52349e-05	0	0.000165705
d__Bacteria; k__norank_d__Bacteria; p__TM7; c__TM7-3; o__norank_c__TM7-3; f__norank_c__TM7-3	0.000165705	0.00022094	0.000193322	0	5.52349e-05	0.00011047	0.000165705	5.52349e-05	0	2.76174e-05	0.00149134	5.52349e-05
d__Bacteria; k__norank_d__Bacteria; p__Actinobacteria; c__Thermoleophilia; o__Solirubrobacterales; f__Patulibacteraceae	0	0	0.000359027	0	0	0.00193322	0	0	0	0	0.000248557	0
d__Bacteria; k__norank_d__Bacteria; p__Chloroflexi; c__Anaerolineae; o__SBR1031; f__unclassified_o__SBR1031	0	0	0	0	0.00243033	0	0	0	0	0	0	0
d__Bacteria; k__norank_d__Bacteria; p__Actinobacteria; c__Actinobacteria; o__Actinomycetales; f__Dietziaceae	0.000276174	0	5.52349e-05	0.00138087	0	0	0	0	0	2.76174e-05	0.000248557	0.00022094
d__Bacteria; k__norank_d__Bacteria; p__Proteobacteria; c__Alphaproteobacteria; o__Rhizobiales; f__Xanthobacteraceae	0.000276174	0.000165705	0.00107708	0	0.000359027	2.76174e-05	0	0.000165705	0	0.00011047	0	0
d__Bacteria; k__norank_d__Bacteria; p__Planctomycetes; c__vadinHA49; o__DH61; f__norank_o__DH61	0	0	0	0	0.00135325	2.76174e-05	0	0.000773288	0	0	0	0
d__Bacteria; k__norank_d__Bacteria; p__Chloroflexi; c__Ktedonobacteria; o__Thermogemmatisporales; f__Thermogemmatisporaceae	0	0	0	0	0.00209893	0	0	0	0	0	0	0
d__Bacteria; k__norank_d__Bacteria; p__Chloroflexi; c__Anaerolineae; o__Ardenscatenales; f__Ardenscatenaceae	0.000690436	0	0	0	0	0.00129802	0	0	0	0	0	0
d__Bacteria; k__norank_d__Bacteria; p__Acidobacteria; c__Holophagae; o__Holophagales; f__Holophagaceae	2.76174e-05	0	0	0	0	0.00179513	2.76174e-05	0	5.52349e-05	0	0	0
d__Bacteria; k__norank_d__Bacteria; p__Armatimonadetes; c__0319-6E2; o__norank_c__0319-6E2; f__norank_c__0319-6E2	0	2.76174e-05	0	0	0	0.00182275	0	0	0	0	0	0
d__Bacteria; k__norank_d__Bacteria; p__Firmicutes; c__Bacilli; o__Bacillales; f__norank_o__Bacillales	2.76174e-05	0	0	0	0.00118755	0	0	0	0	0	0.000441879	0.00011047
d__Bacteria; k__norank_d__Bacteria; p__Chloroflexi; c__Ktedonobacteria; o__unclassified_c__Ktedonobacteria; f__unclassified_c__Ktedonobacteria	0	0	0	0	0.0017399	0	0	0	0	0	0	0
d__Bacteria; k__norank_d__Bacteria; p__Gemmatimonadetes; c__Gemmatimonadetes; o__unclassified_c__Gemmatimonadetes; f__unclassified_c__Gemmatimonadetes	0	0	0	0.00151896	0	0	0	0	5.52349e-05	0	0	0
d__Bacteria; k__norank_d__Bacteria; p__Chloroflexi; c__TK17; o__mle1-48; f__norank_o__mle1-48	0	0	0	0	0	0.00129802	0	0	0	0	0.000193322	0
d__Bacteria; k__norank_d__Bacteria; p__Verrucomicrobia; c__Opitutae; o__Opitutales; f__Opitutaceae	0	0	0	0.000248557	0	0.00118755	0	0	0	0	0	0
d__Bacteria; k__norank_d__Bacteria; p__Planctomycetes; c__vadinHA49; o__p04_C01; f__norank_o__p04_C01	0	0	0	0	0	0.00140849	0	0	0	0	0	0
d__Bacteria; k__norank_d__Bacteria; p__AD3; c__ABS-6; o__norank_c__ABS-6; f__norank_c__ABS-6	0	2.76174e-05	0	0	0.00113232	2.76174e-05	0	0	0	0	0	0
d__Bacteria; k__norank_d__Bacteria; p__Chloroflexi; c__TK10; o__norank_c__TK10; f__norank_c__TK10	0	0	0	0	0	0	0	0.00118755	0	0	0	0
d__Bacteria; k__norank_d__Bacteria; p__Acidobacteria; c__Solibacteres; o__Solibacterales; f__unclassified_o__Solibacterales	0	0	0	0	0.00113232	0	0	0	0	0	0	0
others (< 0.001)	0.0178409	0.00872711	0.0114612	0.0197465	0.0227292	0.0217625	0.0133116	0.00817476	0.00817476	0.00591013	0.0135878	0.0105499
* L, PN, DN, and A indicated the larva, protonymph, deutonymph, and adult stages, respectively.

## Sheet: Table S4
Table S4 The abundance distribution of genera in the bacterial communities of larvae, protonymph, deutonymph and adults of P. citri *
OTU ID	L1	L2	L3	PN1	PN2	PN3	DN1	DN2	DN3	A1	A2	A3
d__Bacteria; k__norank_d__Bacteria; p__Proteobacteria; c__Alphaproteobacteria; o__Rhizobiales; f__Brucellaceae; g__Ochrobactrum	0.421442	0.540308	0.484935	0.355989	0.32282	0.359883	0.186887	0.403187	0.43155	0.0816924	0.197603	0.259466
d__Bacteria; k__norank_d__Bacteria; p__Proteobacteria; c__Gammaproteobacteria; o__Pseudomonadales; f__Pseudomonadaceae; g__Pseudomonas	0.054075	0.0296888	0.00560634	0.018338	0.0350742	0.00842332	0.0318429	0.0122898	0.0166809	0.389157	0.0156039	0.214063
d__Bacteria; k__norank_d__Bacteria; p__Proteobacteria; c__Gammaproteobacteria; o__Pseudomonadales; f__Moraxellaceae; g__Acinetobacter	0.00273413	0.00533017	0.00463973	0.00809191	0.0105222	0.00607584	0.0151067	0.00613107	0.00599299	0.205474	0.396007	0.0201055
d__Bacteria; k__norank_d__Bacteria; p__Actinobacteria; c__Actinobacteria; o__Actinomycetales; f__unclassified_o__Actinomycetales; g__unclassified_o__Actinomycetales	0.0508161	0.0229777	0.0747052	0.0448783	0.0267061	0.055373	0.0315115	0.0645696	0.0685465	0.00527493	0.0139468	0.0346599
d__Bacteria; k__norank_d__Bacteria; p__Proteobacteria; c__Alphaproteobacteria; o__Rhizobiales; f__Rhizobiaceae; g__Agrobacterium	0.00198846	0.00825762	0.00207131	0.00278936	0.00436356	0.00502637	0.354553	0.00433594	0.00209893	0.00135325	0.00187799	0.00165705
d__Bacteria; k__norank_d__Bacteria; p__Bacteroidetes; c__Sphingobacteriia; o__Sphingobacteriales; f__Sphingobacteriaceae; g__Sphingobacterium	0.000165705	0.000165705	0	2.76174e-05	8.28523e-05	0.00011047	0.000165705	0	0	0.143749	0.0112955	0.195421
d__Bacteria; k__norank_d__Bacteria; p__Proteobacteria; c__Betaproteobacteria; o__Burkholderiales; f__Comamonadaceae; g__Delftia	0.021155	0.0156591	0.0267889	0.0462592	0.0365931	0.0492971	0.0319258	0.0390511	0.0277003	0.010108	0.0154105	0.0214864
d__Bacteria; k__norank_d__Bacteria; p__Proteobacteria; c__Alphaproteobacteria; o__Rhizobiales; f__Methylobacteriaceae; g__Methylobacterium	0.0289983	0.0290812	0.0319258	0.027507	0.0186418	0.0265404	0.0125659	0.0465906	0.0363446	0.0083957	0.0101356	0.0204921
d__Bacteria; k__norank_d__Bacteria; p__Firmicutes; c__Bacilli; o__Bacillales; f__Bacillaceae; g__norank_f__Bacillaceae	0.0442155	0.0225358	0.00731862	0.0291088	0.0405148	0.0253804	0.0213207	0.00952802	0.0290812	0.00643486	0.0184208	0.0100527
d__Bacteria; k__norank_d__Bacteria; p__Proteobacteria; c__Betaproteobacteria; o__Burkholderiales; f__Burkholderiaceae; g__Burkholderia	0.0109917	0.00914137	0.0152172	0.0358751	0.0188351	0.0292469	0.00880996	0.0222597	0.0159353	0.00817476	0.0157143	0.0175923
d__Bacteria; k__norank_d__Bacteria; p__Proteobacteria; c__Gammaproteobacteria; o__Xanthomonadales; f__Xanthomonadaceae; g__Stenotrophomonas	0.0235301	0.0210997	0.0166533	0.0156591	0.0263747	0.018697	0.0165705	0.0182551	0.0172333	0.00527493	0.0128145	0.0075948
d__Bacteria; k__norank_d__Bacteria; p__Bacteroidetes; c__[Saprospirae]; o__[Saprospirales]; f__Chitinophagaceae; g__Sediminibacterium	0.0127316	0.0320915	0.0409567	0.0184208	0.00803668	0.0242205	0.00298268	0.0150239	0.0121793	0.00259604	0.00541302	0.0022094
d__Bacteria; k__norank_d__Bacteria; p__Proteobacteria; c__Betaproteobacteria; o__Burkholderiales; f__Alcaligenaceae; g__Achromobacter	0.0135602	0.0410119	0.0186418	0.00941755	0.00571681	0.00632439	0.00737386	0.012345	0.0221216	0.00552349	0.0106327	0.00577205
d__Bacteria; k__norank_d__Bacteria; p__Actinobacteria; c__Actinobacteria; o__Actinomycetales; f__Microbacteriaceae; g__Cryocola	0.00560634	0.00444641	0.00952802	0.00527493	0.00422547	0.00469497	0.00267889	0.0680494	0.0104118	0.000994228	0.00140849	0.00278936
d__Bacteria; k__norank_d__Bacteria; p__[Thermi]; c__Deinococci; o__Thermales; f__Thermaceae; g__Thermus	0.00914137	0.00568919	0.00455688	0.00803668	0.0195808	0.0214864	0.0120136	0.00577205	0.0177856	0.00262366	0.00577205	0.00704245
d__Bacteria; k__norank_d__Bacteria; p__Proteobacteria; c__Alphaproteobacteria; o__Caulobacterales; f__Caulobacteraceae; g__norank_f__Caulobacteraceae	0.00392168	0.00610345	0.00704245	0.017399	0.0142782	0.0113508	0.00243033	0.00560634	0.00505399	0.0165981	0.00397691	0.0120964
d__Bacteria; k__norank_d__Bacteria; p__Firmicutes; c__Bacilli; o__Bacillales; f__Bacillaceae; g__Bacillus	0.0280869	0.00991466	0.0022094	0.00742909	0.0180618	0.00544064	0.007291	0.00643486	0.00806429	0.00223701	0.00701483	0.00262366
d__Bacteria; k__norank_d__Bacteria; p__Proteobacteria; c__Alphaproteobacteria; o__Rhizobiales; f__Phyllobacteriaceae; g__Mesorhizobium	0.0105222	0.00864426	0.0115717	0.0121241	0.00814715	0.0141125	0.00568919	0.00668342	0.00773288	0.00179513	0.004115	0.00508161
d__Bacteria; k__norank_d__Bacteria; p__Firmicutes; c__Bacilli; o__Lactobacillales; f__Lactobacillaceae; g__Lactobacillus	0.000635201	0.00113232	0.00196084	0.0116269	0.00994228	0.00742909	0.00185037	0.00209893	0.00317601	0.00140849	0.0491314	0.00226463
d__Bacteria; k__norank_d__Bacteria; p__Firmicutes; c__Bacilli; o__Lactobacillales; f__Streptococcaceae; g__Lactococcus	0.0052197	0.00640725	0.00350742	0.0111851	0.0163219	0.0103013	0.0066558	0.00626916	0.0122069	0.00375597	0.00767765	0.00243033
d__Bacteria; k__norank_d__Bacteria; p__Firmicutes; c__Clostridia; o__Clostridiales; f__Ruminococcaceae; g__norank_f__Ruminococcaceae	0.010688	0.00635201	0.0132011	0.0126764	0.00629678	0.00596537	0.0153829	0.00367312	0.00375597	0.00118755	0.00792621	0.00115993
d__Bacteria; k__norank_d__Bacteria; p__Cyanobacteria; c__Chloroplast; o__Streptophyta; f__norank_o__Streptophyta; g__norank_o__Streptophyta	0.00298268	0.000883758	0.00546825	0.00969372	0.0105222	0.00938993	0.00952802	0.0111851	0.0130907	0.00417023	0.00505399	0.00582728
d__Bacteria; k__norank_d__Bacteria; p__Proteobacteria; c__Alphaproteobacteria; o__Sphingomonadales; f__Sphingomonadaceae; g__Sphingomonas	0.00546825	0.00781574	0.00588252	0.0117098	0.00872711	0.0135049	0.00328648	0.00687674	0.00715292	0.00215416	0.00530255	0.0049159
d__Bacteria; k__norank_d__Bacteria; p__Bacteroidetes; c__Bacteroidia_p__Bacteroidetes; o__Bacteroidales_c__Bacteroidia; f__norank_o__Bacteroidales; g__norank_o__Bacteroidales	0.0113508	0.00588252	0.0117374	0.0130078	0.00497114	0.00447403	0.0142506	0.00243033	0.00292745	0.000469497	0.00204369	0.000662819
d__Bacteria; k__norank_d__Bacteria; p__Proteobacteria; c__Alphaproteobacteria; o__unclassified_c__Alphaproteobacteria; f__unclassified_c__Alphaproteobacteria; g__unclassified_c__Alphaproteobacteria	0.0083957	0.00162943	0.00704245	0.0100804	0.00571681	0.0101908	0.00267889	0.00773288	0.00938993	0.000386644	0.000524731	0.00552349
d__Bacteria; k__norank_d__Bacteria; p__Firmicutes; c__Clostridia; o__Clostridiales; f__Lachnospiraceae; g__norank_f__Lachnospiraceae	0.0104118	0.00555111	0.0136706	0.00756718	0.00450164	0.00129802	0.0160181	0.000662819	0.00312077	0.000718054	0.00248557	0.000524731
d__Bacteria; k__norank_d__Bacteria; p__Proteobacteria; c__Gammaproteobacteria; o__Enterobacteriales; f__Enterobacteriaceae; g__Serratia	0.00367312	0.00292745	0.00513684	0.0165981	0.0135325	0.016101	0.000883758	0.00176752	0.000856141	0.00162943	0.00162943	0.00151896
d__Bacteria; k__norank_d__Bacteria; p__Proteobacteria; c__Betaproteobacteria; o__Burkholderiales; f__Comamonadaceae; g__Pelomonas	0.00323124	0.00480544	0.0083957	0.00809191	0.00494352	0.00588252	0.00450164	0.00803668	0.00629678	0.00251319	0.00281698	0.00563396
d__Bacteria; k__norank_d__Bacteria; p__Proteobacteria; c__Alphaproteobacteria; o__Caulobacterales; f__Caulobacteraceae; g__unclassified_f__Caulobacteraceae	0.00392168	0.00405976	0.00566158	0.0103842	0.00875473	0.00894805	0.00339695	0.00607584	0.00463973	0.00102185	0.0022094	0.00226463
d__Bacteria; k__norank_d__Bacteria; p__Proteobacteria; c__Gammaproteobacteria; o__Enterobacteriales; f__Enterobacteriaceae; g__unclassified_f__Enterobacteriaceae	0.00579966	0.00767765	0.00289983	0.00596537	0.0110194	0.0064901	0.00444641	0.000966611	0.00292745	0.00212654	0.0049159	0.00160181
d__Bacteria; k__norank_d__Bacteria; p__Firmicutes; c__Bacilli; o__Bacillales; f__Bacillaceae; g__Virgibacillus	0.00400453	0.00317601	0.00245795	0.00704245	0.00577205	0.00894805	0.00267889	0.00259604	0.0100251	0.0011047	0.00629678	0.00135325
d__Bacteria; k__norank_d__Bacteria; p__Firmicutes; c__Clostridia; o__Clostridiales; f__Clostridiaceae; g__Clostridium	0.00497114	0.00679389	0.00433594	0.0103842	0.00342456	0.00267889	0.00510923	0.00121517	0.00328648	0.00138087	0.00505399	0.00107708
d__Bacteria; k__norank_d__Bacteria; p__Cyanobacteria; c__4C0d-2; o__MLE1-12; f__norank_o__MLE1-12; g__norank_o__MLE1-12	0.00414262	0.00312077	0.00778812	0.00541302	0.004115	0.0060206	0.0011047	0.00370074	0.00938993	0.000524731	0.00146372	0.00168466
d__Bacteria; k__norank_d__Bacteria; p__Firmicutes; c__Clostridia; o__Clostridiales; f__Peptostreptococcaceae; g__norank_f__Peptostreptococcaceae	0.000718054	2.76174e-05	0.000469497	2.76174e-05	0.000248557	0.00469497	0.00292745	0.00353503	0.012345	0.00566158	0.00972134	0.00778812
d__Bacteria; k__norank_d__Bacteria; p__Firmicutes; c__Clostridia; o__Clostridiales; f__Clostridiaceae; g__norank_f__Clostridiaceae	0.000138087	0.000303792	0.000883758	0.000856141	5.52349e-05	0	0.00342456	0.00823	0.00660057	0.00817476	0.00809191	0.0100251
d__Bacteria; k__norank_d__Bacteria; p__Proteobacteria; c__Gammaproteobacteria; o__Enterobacteriales; f__Enterobacteriaceae; g__Klebsiella	0.00281698	0.00499876	0.00154658	0.00530255	0.00731862	0.00701483	0.00273413	0.00132564	0.00552349	0.00113232	0.00397691	0.00132564
d__Bacteria; k__norank_d__Bacteria; p__Proteobacteria; c__Alphaproteobacteria; o__Rhizobiales; f__Phyllobacteriaceae; g__unclassified_f__Phyllobacteriaceae	0.00615869	0.00806429	0.00591013	0.00212654	0.00115993	0.00350742	0.00298268	0.00483305	0.00544064	0.000607584	0.00151896	0.00149134
d__Bacteria; k__norank_d__Bacteria; p__Firmicutes; c__Clostridia; o__Clostridiales; f__norank_o__Clostridiales; g__norank_o__Clostridiales	0.00444641	0.00165705	0.00312077	0.00218178	0.00497114	0.0058549	0.00425309	0.00292745	0.00287221	0.00124278	0.00403215	0.00403215
d__Bacteria; k__norank_d__Bacteria; p__Firmicutes; c__Erysipelotrichi; o__Erysipelotrichales; f__Erysipelotrichaceae; g__Allobaculum	0.000690436	0.00022094	0.0011047	0.00328648	0.000414262	0.00784335	0.00245795	0.00234748	0.00731862	0.00113232	0.0090309	0.0036455
d__Bacteria; k__norank_d__Bacteria; p__Proteobacteria; c__Alphaproteobacteria; o__Rhizobiales; f__Methylobacteriaceae; g__norank_f__Methylobacteriaceae	0.00204369	0.00367312	0.0036455	0.0045845	0.00516446	0.00403215	0.00132564	0.00281698	0.00483305	0.00113232	0.00022094	0.00345218
d__Bacteria; k__norank_d__Bacteria; p__Firmicutes; c__Bacilli; o__Lactobacillales; f__Streptococcaceae; g__Streptococcus	0.00834047	0.00508161	0.00386644	0.0025408	0.00397691	0.000856141	0.00372835	0.00129802	0.0025408	0.00124278	0.00243033	0.00022094
d__Bacteria; k__norank_d__Bacteria; p__Cyanobacteria; c__norank_p__Cyanobacteria; o__norank_p__Cyanobacteria; f__norank_p__Cyanobacteria; g__norank_p__Cyanobacteria	0	0	0	0	0	0	2.76174e-05	0.0330581	0	0	0.000165705	2.76174e-05
d__Bacteria; k__norank_d__Bacteria; p__Firmicutes; c__Bacilli; o__Bacillales; f__Bacillaceae; g__Geobacillus	0.00229225	0.00129802	0.000883758	0.00121517	0.00157419	0.00417023	0.00325886	0.00292745	0.00676627	0.00226463	0.00165705	0.000966611
d__Bacteria; k__norank_d__Bacteria; p__Firmicutes; c__Bacilli; o__Bacillales; f__Planococcaceae; g__Lysinibacillus	0.00519208	0.00494352	0.000607584	0.00209893	0.00361789	0.00138087	0.0019056	0.000607584	0.00544064	0.000138087	0.00193322	0.000331409
d__Bacteria; k__norank_d__Bacteria; p__Firmicutes; c__Bacilli; o__Bacillales; f__Staphylococcaceae; g__Staphylococcus	0.00118755	0.00251319	0.000883758	0.00273413	0.00342456	0.00403215	0.00168466	0.00223701	0.00317601	0.00104946	0.00278936	0.000994228
d__Bacteria; k__norank_d__Bacteria; p__Cyanobacteria; c__4C0d-2; o__YS2; f__norank_o__YS2; g__norank_o__YS2	0.00121517	0.00022094	0.000165705	0.000607584	0.000552349	0.000497114	0.0047502	0.00234748	0.00397691	0.00574443	0.00223701	0.00436356
d__Bacteria; k__norank_d__Bacteria; p__Actinobacteria; c__Actinobacteria; o__Actinomycetales; f__Corynebacteriaceae; g__Corynebacterium	0.000662819	0.000441879	0.00143611	0.00229225	0.00477782	0.000938993	0.00179513	0.00770527	0.00320362	0.000607584	0.000994228	0.00179513
d__Bacteria; k__norank_d__Bacteria; p__Actinobacteria; c__Actinobacteria; o__Actinomycetales; f__Brevibacteriaceae; g__Brevibacterium	0.00176752	0.000662819	0.00157419	0.00378359	0.0036455	0.00270651	0.00115993	0.00278936	0.00417023	0.00011047	0.000773288	0.00226463
d__Bacteria; k__norank_d__Bacteria; p__Proteobacteria; c__Alphaproteobacteria; o__Rhizobiales; f__Bradyrhizobiaceae; g__unclassified_f__Bradyrhizobiaceae	0.00278936	0.0030103	0.00281698	0.00389406	0.00320362	0.00243033	0.00135325	0.00146372	0.00201607	0.000607584	0.000745671	0.000856141
d__Bacteria; k__norank_d__Bacteria; p__Cyanobacteria; c__Oscillatoriophycideae; o__Oscillatoriales; f__Phormidiaceae; g__unclassified_f__Phormidiaceae	0	0	0	0	0	0	0	0.0236681	0	0	0	0
d__Bacteria; k__norank_d__Bacteria; p__Actinobacteria; c__Actinobacteria; o__Actinomycetales; f__Micrococcaceae; g__norank_f__Micrococcaceae	0.00693198	0.00140849	0.00124278	0.00375597	0.00256842	0.00309315	0.00270651	0.000828523	0.000359027	2.76174e-05	0.000414262	0.00022094
d__Bacteria; k__norank_d__Bacteria; p__Proteobacteria; c__Gammaproteobacteria; o__Enterobacteriales; f__Enterobacteriaceae; g__Enterobacter	0.00378359	0.0052197	0.000524731	0.000690436	0.0042807	0.00124278	0.00215416	0.00182275	0.000773288	0.000359027	0.0017399	0.000359027
d__Bacteria; k__norank_d__Bacteria; p__Actinobacteria; c__Actinobacteria; o__Actinomycetales; f__Propionibacteriaceae; g__Propionibacterium	0.0011047	0.000828523	0.00165705	0.00386644	0.00378359	0.00389406	0.00204369	0.000966611	0.00107708	0.00146372	0.000359027	0.00182275
d__Bacteria; k__norank_d__Bacteria; p__Proteobacteria; c__Gammaproteobacteria; o__Enterobacteriales; f__Enterobacteriaceae; g__Gluconacetobacter	0.00328648	0.0045845	0.000635201	0.00118755	0.00599299	0.000276174	0.00287221	8.28523e-05	0.000828523	0.000497114	0.00151896	0.000690436
d__Bacteria; k__norank_d__Bacteria; p__Verrucomicrobia; c__Verruco-5; o__WCHB1-41; f__RFP12; g__norank_f__RFP12	0.00494352	0.00204369	0.00331409	0.00549587	0.000883758	0.0012704	0.00234748	0.00011047	0.000441879	0.00022094	0.000635201	5.52349e-05
d__Bacteria; k__norank_d__Bacteria; p__Firmicutes; c__Clostridia; o__Clostridiales; f__Ruminococcaceae; g__Ruminococcus	0.00209893	0.000966611	0.00289983	0.00204369	0.00251319	0.00124278	0.00334171	0.000359027	0.00270651	0.00107708	0.00124278	0.000441879
d__Bacteria; k__norank_d__Bacteria; p__Actinobacteria; c__Actinobacteria; o__Actinomycetales; f__Actinomycetaceae; g__Actinomyces	0.00113232	0.000524731	0.00207131	0.00687674	0.00342456	0.00626916	0	0	5.52349e-05	0	0	8.28523e-05
d__Bacteria; k__norank_d__Bacteria; p__Proteobacteria; c__Alphaproteobacteria; o__Rhizobiales; f__unclassified_o__Rhizobiales; g__unclassified_o__Rhizobiales	0.00323124	0.00022094	0.00223701	0.00218178	0.0019056	0.0028446	0.000524731	0.00262366	0.00314839	0.000138087	0.00022094	0.000552349
d__Bacteria; k__norank_d__Bacteria; p__Firmicutes; c__Clostridia; o__Clostridiales; f__unclassified_o__Clostridiales; g__unclassified_o__Clostridiales	0.00325886	0.000911376	0.00292745	0.00168466	0.00201607	0.000856141	0.00289983	0.000662819	0.00113232	0.00107708	0.00149134	0.000690436
d__Bacteria; k__norank_d__Bacteria; p__Planctomycetes; c__Phycisphaerae; o__Phycisphaerales; f__norank_o__Phycisphaerales; g__norank_o__Phycisphaerales	0.00179513	0.000469497	0.00193322	0.00168466	0.00165705	0.00375597	0.00104946	0.00165705	0.0045845	0.00011047	5.52349e-05	0.000414262
d__Bacteria; k__norank_d__Bacteria; p__Firmicutes; c__Clostridia; o__Clostridiales; f__Lachnospiraceae; g__Roseburia	0.00323124	0.00176752	0.00397691	0.00185037	0.00262366	8.28523e-05	0.00372835	2.76174e-05	0.000938993	5.52349e-05	0.000828523	2.76174e-05
d__Bacteria; k__norank_d__Bacteria; p__Proteobacteria; c__Alphaproteobacteria; o__Caulobacterales; f__Caulobacteraceae; g__Brevundimonas	0.00022094	0.00022094	5.52349e-05	0.000165705	0.00124278	0.000552349	0.00740147	0.000662819	0.000441879	0.00243033	0.00115993	0.00441879
d__Bacteria; k__norank_d__Bacteria; p__Proteobacteria; c__Gammaproteobacteria; o__Vibrionales; f__Vibrionaceae; g__Vibrio	0.000524731	0.000635201	0.000635201	0.00312077	0.00372835	0.00339695	0.000662819	0.000165705	0.00165705	0.000966611	0.00138087	0.00207131
d__Bacteria; k__norank_d__Bacteria; p__Bacteroidetes; c__Bacteroidia_p__Bacteroidetes; o__Bacteroidales_c__Bacteroidia; f__S24-7; g__norank_f__S24-7	0.00231987	0.000303792	0.000193322	0.000524731	0.00439117	0.0025408	0.00124278	0.000883758	0.000800906	0.000552349	0.00356265	0.00138087
d__Bacteria; k__norank_d__Bacteria; p__Firmicutes; c__Bacilli; o__Turicibacterales; f__Turicibacteraceae; g__Turicibacter	0.000165705	0.000635201	0.000552349	0	0.000745671	0.00121517	0.00135325	0.00209893	0.00265127	0.00289983	0.00287221	0.00309315
d__Bacteria; k__norank_d__Bacteria; p__Proteobacteria; c__Alphaproteobacteria; o__Rhizobiales; f__norank_o__Rhizobiales; g__norank_o__Rhizobiales	0.00132564	0.0019056	0.00243033	0.00176752	0.00309315	0.00102185	0.00135325	0.000497114	0.00185037	0.000497114	0.00115993	0.000994228
d__Bacteria; k__norank_d__Bacteria; p__unclassified_k__norank_d__Bacteria; c__unclassified_k__norank_d__Bacteria; o__unclassified_k__norank_d__Bacteria; f__unclassified_k__norank_d__Bacteria; g__unclassified_k__norank_d__Bacteria	0.00149134	0.000938993	0.0011047	0.00193322	0.00596537	0.00187799	0.000276174	0.000635201	0.000524731	2.76174e-05	0.000579966	0.000800906
d__Bacteria; k__norank_d__Bacteria; p__Firmicutes; c__Bacilli; o__Bacillales; f__Bacillaceae; g__Anoxybacillus	0.0011047	0.000524731	0.000828523	0.000607584	0.0022094	0.000856141	0.0028446	0.000303792	0.00472258	0.000524731	0.000911376	0.000386644
d__Bacteria; k__norank_d__Bacteria; p__Firmicutes; c__Bacilli; o__Lactobacillales; f__Enterococcaceae; g__Enterococcus	0.000359027	0.000276174	0.000635201	0.000497114	0.000994228	0.007291	0.000248557	0.000359027	0.000359027	0.000165705	0.00121517	0.00226463
d__Bacteria; k__norank_d__Bacteria; p__Firmicutes; c__Bacilli; o__Bacillales; f__[Exiguobacteraceae]; g__Exiguobacterium	0.004115	0.00245795	0.000248557	0.000248557	0.00121517	0.000745671	0.00135325	0.00107708	0.000994228	0.000524731	0.0011047	0.000524731
d__Bacteria; k__norank_d__Bacteria; p__Bacteroidetes; c__Bacteroidia_p__Bacteroidetes; o__Bacteroidales_c__Bacteroidia; f__BS11; g__norank_f__BS11	0.0045845	0.00143611	0.00281698	0.00146372	0.00011047	0.000165705	0.00215416	0.000524731	0.000524731	0	0.000441879	0.000165705
d__Bacteria; k__norank_d__Bacteria; p__Proteobacteria; c__Betaproteobacteria; o__Burkholderiales; f__Comamonadaceae; g__unclassified_f__Comamonadaceae	0.00118755	0.00140849	0.00135325	0.00179513	0.00160181	0.000938993	0.00115993	0.00218178	0.000828523	0.000414262	0.000966611	0.000331409
d__Bacteria; k__norank_d__Bacteria; p__Actinobacteria; c__Actinobacteria; o__Actinomycetales; f__Microbacteriaceae; g__Microbacterium	0.000938993	0.0012704	0.000745671	0.000579966	0.0030103	0.00281698	0.00124278	0.000883758	0.00182275	0.00022094	0.000276174	0.000303792
d__Bacteria; k__norank_d__Bacteria; p__Proteobacteria; c__Alphaproteobacteria; o__Rhodospirillales; f__Acetobacteraceae; g__norank_f__Acetobacteraceae	0.000579966	0.00113232	0.000607584	0.00207131	0.00298268	0.000938993	0.000386644	0.00146372	0.000856141	0.000303792	0.00115993	0.0011047
d__Bacteria; k__norank_d__Bacteria; p__Proteobacteria; c__Alphaproteobacteria; o__Rhodospirillales; f__Rhodospirillaceae; g__norank_f__Rhodospirillaceae	0.000497114	0.000524731	0.000828523	0.00392168	0.00162943	0.00185037	0.000414262	0.000773288	0.000994228	0.000303792	8.28523e-05	0.0012704
d__Bacteria; k__norank_d__Bacteria; p__Firmicutes; c__Clostridia; o__Clostridiales; f__Lachnospiraceae; g__Blautia	0.000441879	0.000165705	0.0012704	2.76174e-05	0.0012704	0.000607584	0.000662819	0	0.000359027	0.00011047	0.00765003	0.000276174
d__Bacteria; k__norank_d__Bacteria; p__Firmicutes; c__Clostridia; o__Clostridiales; f__[Mogibacteriaceae]; g__norank_f__[Mogibacteriaceae]	0.00132564	0.000938993	0.00102185	0.000966611	0.00157419	0.00102185	0.00204369	0.000745671	0.000773288	0.000524731	0.000690436	0.000303792
d__Bacteria; k__norank_d__Bacteria; p__Actinobacteria; c__Actinobacteria; o__Actinomycetales; f__Streptomycetaceae; g__Streptomyces	0.000441879	0	2.76174e-05	0.000359027	0.00574443	0.00185037	0	2.76174e-05	0.000828523	0.000193322	0.000828523	0.000662819
d__Bacteria; k__norank_d__Bacteria; p__Firmicutes; c__Bacilli; o__Lactobacillales; f__Carnobacteriaceae; g__Carnobacterium	0.000497114	0.00104946	0	0.000800906	0.00359027	0.00151896	0.000386644	0.000303792	0.00129802	0.000524731	0.000635201	0.000165705
d__Bacteria; k__norank_d__Bacteria; p__Proteobacteria; c__Deltaproteobacteria; o__Myxococcales; f__norank_o__Myxococcales; g__norank_o__Myxococcales	0.000359027	0.000441879	0.00107708	0.00121517	0.00289983	0.00022094	0.000690436	0.000359027	0.00143611	0.000138087	0.00140849	0.000441879
d__Bacteria; k__norank_d__Bacteria; p__Actinobacteria; c__Actinobacteria; o__Actinomycetales; f__Micrococcaceae; g__Micrococcus	0.00135325	0.000414262	0.00124278	0.00179513	0.000856141	0.00243033	0.000828523	5.52349e-05	0.000193322	0.000248557	0	0.00124278
d__Bacteria; k__norank_d__Bacteria; p__Actinobacteria; c__Acidimicrobiia; o__Acidimicrobiales; f__norank_o__Acidimicrobiales; g__norank_o__Acidimicrobiales	0.000414262	0.000331409	0.000165705	0.00262366	0.00207131	0.00209893	0.000138087	0.000690436	0.000303792	5.52349e-05	0.000165705	0.00160181
d__Bacteria; k__norank_d__Bacteria; p__Spirochaetes; c__Spirochaetes; o__Spirochaetales; f__Spirochaetaceae; g__Treponema	0.00107708	0.000911376	0.00146372	0.00154658	0.00107708	0.000386644	0.00196084	0	0.000552349	0.000331409	0.000579966	8.28523e-05
d__Bacteria; k__norank_d__Bacteria; p__Gemmatimonadetes; c__Gemm-1; o__norank_c__Gemm-1; f__norank_c__Gemm-1; g__norank_c__Gemm-1	0.000662819	0.00022094	0.000690436	0.000497114	0.00339695	0	0.000662819	0.0019056	0.00022094	5.52349e-05	0	0.00151896
d__Bacteria; k__norank_d__Bacteria; p__Proteobacteria; c__Alphaproteobacteria; o__Sphingomonadales; f__Erythrobacteraceae; g__Erythrobacter	0.000662819	0.00209893	0.000662819	0.00118755	0.000828523	0.00113232	0.000165705	0.000800906	0.000800906	0.000469497	0.000248557	0.000690436
d__Bacteria; k__norank_d__Bacteria; p__[Thermi]; c__Deinococci; o__Deinococcales; f__Deinococcaceae; g__Deinococcus	0.000138087	0.000138087	0.000193322	0.00193322	0.00113232	0.00204369	0.000966611	0.00212654	0	0.00022094	0.000138087	0.000635201
d__Bacteria; k__norank_d__Bacteria; p__Chloroflexi; c__Ellin6529; o__norank_c__Ellin6529; f__norank_c__Ellin6529; g__norank_c__Ellin6529	0.000966611	0.000248557	0.00011047	0.00022094	0.00331409	0.00245795	0	0	0.00138087	8.28523e-05	0.000193322	0.000635201
d__Bacteria; k__norank_d__Bacteria; p__Firmicutes; c__Clostridia; o__Clostridiales; f__Ruminococcaceae; g__Oscillospira	0.00124278	0.000414262	0.00115993	0.00143611	0.000856141	0.000662819	0.00198846	0.000718054	0.000524731	2.76174e-05	0.000359027	0.000138087
d__Bacteria; k__norank_d__Bacteria; p__Proteobacteria; c__Alphaproteobacteria; o__Sphingomonadales; f__Sphingomonadaceae; g__Novosphingobium	0.000662819	0.00306554	0.000441879	0.000662819	0.000414262	0.000497114	0.000303792	0.00124278	0.00104946	2.76174e-05	0.000966611	0
d__Bacteria; k__norank_d__Bacteria; p__Actinobacteria; c__Actinobacteria; o__Actinomycetales; f__Microbacteriaceae; g__unclassified_f__Microbacteriaceae	0.00022094	0.000718054	0.000303792	0.000165705	0.00179513	0.000856141	0.000303792	0.00146372	0.00132564	0.000331409	0.000552349	0.0011047
d__Bacteria; k__norank_d__Bacteria; p__Proteobacteria; c__Gammaproteobacteria; o__Xanthomonadales; f__Xanthomonadaceae; g__norank_f__Xanthomonadaceae	0.00243033	0.000718054	5.52349e-05	0.000165705	0.00171228	0.000662819	0.000524731	0.000718054	0.000138087	0.00022094	0.000911376	0.000441879
d__Bacteria; k__norank_d__Bacteria; p__Firmicutes; c__Bacilli; o__Bacillales; f__Paenibacillaceae; g__Paenibacillus	0.000856141	0.000662819	0.000193322	0.000331409	0.000994228	0.000911376	0.00207131	0	0.00129802	0.000414262	0.000414262	0.000552349
d__Bacteria; k__norank_d__Bacteria; p__Firmicutes; c__Bacilli; o__Bacillales; f__Bacillaceae; g__unclassified_f__Bacillaceae	0.00306554	0.000386644	0.00022094	0.000331409	0.00146372	5.52349e-05	0.000828523	0.000745671	0.000800906	8.28523e-05	0.000414262	8.28523e-05
d__Bacteria; k__norank_d__Bacteria; p__Proteobacteria; c__Gammaproteobacteria; o__Xanthomonadales; f__Sinobacteraceae; g__norank_f__Sinobacteraceae	0.00011047	0.000469497	0.00182275	5.52349e-05	0.000994228	0.000828523	0.000331409	0.0025408	0.000607584	0.00022094	0	0.000414262
d__Bacteria; k__norank_d__Bacteria; p__Proteobacteria; c__Gammaproteobacteria; o__Pseudomonadales; f__Moraxellaceae; g__Enhydrobacter	0.000690436	0.00118755	0.000441879	0.000331409	0.00154658	0.000690436	0.000690436	0.000414262	0.00146372	0.00022094	0.000441879	0.000138087
d__Bacteria; k__norank_d__Bacteria; p__Acidobacteria; c__Acidobacteria-6; o__iii1-15; f__norank_o__iii1-15; g__norank_o__iii1-15	0.00129802	0.00022094	0.00129802	0.00113232	2.76174e-05	0.00132564	0.000138087	0.000469497	0.000359027	0.000248557	0.000469497	0.00124278
d__Bacteria; k__norank_d__Bacteria; p__Proteobacteria; c__Betaproteobacteria; o__Burkholderiales; f__Comamonadaceae; g__Rubrivivax	0.000552349	0.000856141	0.000441879	0.00226463	0.000552349	0.000441879	0.000497114	2.76174e-05	8.28523e-05	0.000773288	0.00146372	0.00022094
d__Bacteria; k__norank_d__Bacteria; p__Firmicutes; c__Clostridia; o__Clostridiales; f__Lachnospiraceae; g__Coprococcus	0.000441879	0.000303792	0.000773288	0.000883758	0.00187799	5.52349e-05	0.000856141	0.000248557	0.00104946	0.000331409	0.00124278	8.28523e-05
d__Bacteria; k__norank_d__Bacteria; p__Fibrobacteres; c__Fibrobacteria; o__Fibrobacterales; f__Fibrobacteraceae; g__Fibrobacter	0.0011047	0.000607584	0.000883758	0.000856141	0.000359027	0.00149134	0.00146372	0.000441879	0.000331409	0.00011047	0.000331409	5.52349e-05
d__Bacteria; k__norank_d__Bacteria; p__Fusobacteria; c__Fusobacteriia; o__Fusobacteriales; f__Fusobacteriaceae; g__Cetobacterium	0	0	0	0	0.00637963	0.000690436	0	0.00022094	0	5.52349e-05	0	0
d__Bacteria; k__norank_d__Bacteria; p__Bacteroidetes; c__Cytophagia; o__Cytophagales; f__Cytophagaceae; g__Spirosoma	0.000303792	5.52349e-05	0.000552349	0.000662819	0.000552349	0.000911376	0.000414262	0.00262366	0.000359027	0.000276174	8.28523e-05	0.000552349
d__Bacteria; k__norank_d__Bacteria; p__Proteobacteria; c__Alphaproteobacteria; o__Rhizobiales; f__Rhizobiaceae; g__Rhizobium	0.000469497	0.000662819	0.000883758	0.000331409	0.000276174	2.76174e-05	0.00107708	0.00182275	0.00115993	0.000276174	0.000303792	2.76174e-05
d__Bacteria; k__norank_d__Bacteria; p__Proteobacteria; c__Gammaproteobacteria; o__Xanthomonadales; f__Xanthomonadaceae; g__Rhodanobacter	0.000331409	0.00124278	0.000138087	0.00262366	0.00022094	0.00102185	0.000524731	5.52349e-05	0.000165705	0.00011047	0.000552349	8.28523e-05
d__Bacteria; k__norank_d__Bacteria; p__Firmicutes; c__Clostridia; o__Clostridiales; f__Clostridiaceae; g__unclassified_f__Clostridiaceae	0	0.00022094	0.000331409	0	0	0	0.000524731	0.000690436	0.00179513	0.000800906	0.000994228	0.00165705
d__Bacteria; k__norank_d__Bacteria; p__Acidobacteria; c__Solibacteres; o__Solibacterales; f__Solibacteraceae; g__Candidatus_Solibacter	0	0	0	0	0.00171228	0.00372835	0	0	0	0.000248557	8.28523e-05	0.00124278
d__Bacteria; k__norank_d__Bacteria; p__Firmicutes; c__Clostridia; o__Clostridiales; f__Christensenellaceae; g__norank_f__Christensenellaceae	0.00129802	2.76174e-05	0.000773288	0.000662819	0.00165705	0.000469497	0.00154658	0.000386644	0	8.28523e-05	0	0
d__Bacteria; k__norank_d__Bacteria; p__Planctomycetes; c__Planctomycetia; o__Gemmatales; f__Isosphaeraceae; g__norank_f__Isosphaeraceae	0.00011047	0	0	0.000911376	0.00334171	0.00240272	5.52349e-05	0	2.76174e-05	0	0	0
d__Bacteria; k__norank_d__Bacteria; p__Firmicutes; c__Clostridia; o__Clostridiales; f__Lachnospiraceae; g__unclassified_f__Lachnospiraceae	0.000579966	0.00022094	0.00212654	0.000800906	0.000607584	0	0.000690436	0	0.000911376	0	0.000469497	0.000276174
d__Bacteria; k__norank_d__Bacteria; p__Proteobacteria; c__Gammaproteobacteria; o__Xanthomonadales; f__Xanthomonadaceae; g__Dyella	0.000386644	0.000856141	0.00011047	0.00154658	0.00104946	0.00115993	0.000331409	0.00022094	0.000248557	0.000165705	0.000138087	0.00022094
d__Bacteria; k__norank_d__Bacteria; p__Proteobacteria; c__Gammaproteobacteria; o__Alteromonadales; f__Alteromonadaceae; g__Alteromonas	0.00022094	0	0.000276174	0.00121517	0.00226463	0.00022094	5.52349e-05	0.000469497	0.000276174	0.000248557	0.000414262	0.000690436
d__Bacteria; k__norank_d__Bacteria; p__Proteobacteria; c__Betaproteobacteria; o__Burkholderiales; f__unclassified_o__Burkholderiales; g__unclassified_o__Burkholderiales	0.000828523	0.000165705	0.000718054	0.000690436	0.000248557	0.000386644	0.000441879	0.000938993	0.00149134	2.76174e-05	2.76174e-05	0.000386644
d__Bacteria; k__norank_d__Bacteria; p__Chloroflexi; c__Chloroflexi; o__[Roseiflexales]; f__[Kouleothrixaceae]; g__norank_f__[Kouleothrixaceae]	2.76174e-05	0	0	0	0.00325886	0.00176752	0	0.000524731	0	0	0	0.000607584
d__Bacteria; k__norank_d__Bacteria; p__Bacteroidetes; c__Bacteroidia_p__Bacteroidetes; o__Bacteroidales_c__Bacteroidia; f__unclassified_o__Bacteroidales_c__Bacteroidia; g__unclassified_o__Bacteroidales_c__Bacteroidia	0.000607584	0.000359027	0.000276174	0.00151896	0.00107708	0.000938993	0.000966611	0	0.000193322	0.000165705	0	0
d__Bacteria; k__norank_d__Bacteria; p__Armatimonadetes; c__[Fimbriimonadia]; o__[Fimbriimonadales]; f__[Fimbriimonadaceae]; g__Fimbriimonas	0.000303792	0.000193322	0	0.00160181	2.76174e-05	0.00270651	0.000276174	0.000414262	0.000524731	0	0	0
d__Bacteria; k__norank_d__Bacteria; p__Firmicutes; c__Clostridia; o__Clostridiales; f__Lachnospiraceae; g__[Ruminococcus]	0	0	0	0	0.000690436	0.000138087	5.52349e-05	5.52349e-05	8.28523e-05	8.28523e-05	0.00450164	0.000359027
d__Bacteria; k__norank_d__Bacteria; p__Actinobacteria; c__Thermoleophilia; o__Solirubrobacterales; f__norank_o__Solirubrobacterales; g__norank_o__Solirubrobacterales	0.000276174	0.00011047	0.000773288	0.000165705	0.00162943	0.00201607	8.28523e-05	2.76174e-05	0.000303792	5.52349e-05	0.000303792	0
d__Bacteria; k__norank_d__Bacteria; p__Firmicutes; c__Clostridia; o__Clostridiales; f__Lachnospiraceae; g__Epulopiscium	0.00011047	0	0.000635201	2.76174e-05	0.000911376	0	0.000911376	0.000441879	0.000193322	0.00118755	0.000469497	0.000718054
d__Bacteria; k__norank_d__Bacteria; p__Verrucomicrobia; c__Verrucomicrobiae; o__Verrucomicrobiales; f__Verrucomicrobiaceae; g__Akkermansia	0.000303792	0.000276174	0.00154658	0.00113232	0.000359027	0.000359027	0.000579966	0.000883758	8.28523e-05	0	0	2.76174e-05
d__Bacteria; k__norank_d__Bacteria; p__Actinobacteria; c__Coriobacteriia; o__Coriobacteriales; f__Coriobacteriaceae; g__norank_f__Coriobacteriaceae	0.000745671	0.000193322	8.28523e-05	5.52349e-05	0	0	0.00107708	2.76174e-05	0.00171228	0.000386644	0.000856141	0.000414262
d__Bacteria; k__norank_d__Bacteria; p__Firmicutes; c__Clostridia; o__Clostridiales; f__Ruminococcaceae; g__Faecalibacterium	0	0	0	0	0	0	0.00135325	0.00336933	0.00022094	5.52349e-05	0	0.000331409
d__Bacteria; k__norank_d__Bacteria; p__Bacteroidetes; c__Bacteroidia_p__Bacteroidetes; o__Bacteroidales_c__Bacteroidia; f__Porphyromonadaceae; g__Paludibacter	0.00011047	0.000883758	0.0017399	0.000883758	2.76174e-05	0.000414262	0.000469497	0	0.00011047	0.000276174	0.000248557	2.76174e-05
d__Bacteria; k__norank_d__Bacteria; p__Actinobacteria; c__Acidimicrobiia; o__Acidimicrobiales; f__C111; g__norank_f__C111	0.000165705	5.52349e-05	8.28523e-05	0.00151896	2.76174e-05	0.00176752	0.000690436	2.76174e-05	0.000745671	5.52349e-05	0	0
d__Bacteria; k__norank_d__Bacteria; p__Bacteroidetes; c__Bacteroidia_p__Bacteroidetes; o__Bacteroidales_c__Bacteroidia; f__[Paraprevotellaceae]; g__YRC22	0.000773288	0.00022094	0.00212654	0.000662819	0.000138087	0	0.000773288	0	0.000165705	0.00011047	8.28523e-05	5.52349e-05
d__Bacteria; k__norank_d__Bacteria; p__TM7; c__TM7-3; o__CW040; f__F16; g__norank_f__F16	5.52349e-05	0.000165705	0.000386644	0.00118755	0	5.52349e-05	0.0011047	5.52349e-05	0.000552349	0.000414262	0.000828523	0.000248557
d__Bacteria; k__norank_d__Bacteria; p__OD1; c__ZB2; o__norank_c__ZB2; f__norank_c__ZB2; g__norank_c__ZB2	0.00135325	0.000441879	0.00022094	0.000414262	0.000579966	0.000883758	0.000165705	0.000248557	0.000414262	0	0.000165705	8.28523e-05
d__Bacteria; k__norank_d__Bacteria; p__Chloroflexi; c__Thermomicrobia; o__JG30-KF-CM45; f__norank_o__JG30-KF-CM45; g__norank_o__JG30-KF-CM45	0.00113232	0	5.52349e-05	2.76174e-05	0	0.000856141	0	0.00259604	0	0.000248557	0	0
d__Bacteria; k__norank_d__Bacteria; p__Acidobacteria; c__Solibacteres; o__Solibacterales; f__norank_o__Solibacterales; g__norank_o__Solibacterales	0.000303792	0.000856141	0.000524731	0.00011047	0.00160181	0	0	2.76174e-05	0.000635201	0	0.00011047	0.000497114
d__Bacteria; k__norank_d__Bacteria; p__Proteobacteria; c__Alphaproteobacteria; o__Rhizobiales; f__Hyphomicrobiaceae; g__Rhodoplanes	0.00022094	0.00104946	8.28523e-05	0.000552349	0.00143611	0.000303792	0	0	0	0.000165705	0.000331409	0.000469497
d__Bacteria; k__norank_d__Bacteria; p__Firmicutes; c__Clostridia; o__Clostridiales; f__Veillonellaceae; g__Phascolarctobacterium	0.000331409	0.00022094	0.00107708	0.000607584	0.000745671	0.000248557	0.000718054	0	0.000331409	2.76174e-05	0.000276174	0
d__Bacteria; k__norank_d__Bacteria; p__Actinobacteria; c__Coriobacteriia; o__Coriobacteriales; f__Coriobacteriaceae; g__unclassified_f__Coriobacteriaceae	0.000386644	0.00011047	0.000331409	0.000662819	8.28523e-05	0	0.000745671	0.000414262	0.00107708	5.52349e-05	0.000469497	0.000193322
d__Bacteria; k__norank_d__Bacteria; p__Proteobacteria; c__Alphaproteobacteria; o__Rhodobacterales; f__Rhodobacteraceae; g__Paracoccus	0.000248557	0.000276174	0.000303792	0.000579966	0.00022094	0.00124278	0	0.000331409	0	0.000276174	0.000248557	0.000635201
d__Bacteria; k__norank_d__Bacteria; p__Gemmatimonadetes; c__Gemmatimonadetes; o__N1423WL; f__norank_o__N1423WL; g__norank_o__N1423WL	0	0	0	2.76174e-05	0.00209893	0.00143611	0	0	0.000745671	5.52349e-05	0	0
d__Bacteria; k__norank_d__Bacteria; p__Firmicutes; c__Bacilli; o__Lactobacillales; f__Lactobacillaceae; g__norank_f__Lactobacillaceae	0.000276174	8.28523e-05	2.76174e-05	0.00212654	0.00138087	0.000276174	0	0	2.76174e-05	0.000138087	0	0
d__Bacteria; k__norank_d__Bacteria; p__Proteobacteria; c__Deltaproteobacteria; o__Myxococcales; f__Myxococcaceae; g__norank_f__Myxococcaceae	0.000331409	0.000414262	0	0.000607584	0.000303792	0	0.000165705	0.000193322	0.0022094	8.28523e-05	0	0
d__Bacteria; k__norank_d__Bacteria; p__Actinobacteria; c__Actinobacteria; o__Actinomycetales; f__Dermabacteraceae; g__norank_f__Dermabacteraceae	0	0	0.000994228	0	0	0	0.000138087	0.00209893	0	0.000165705	0	0.000883758
d__Bacteria; k__norank_d__Bacteria; p__Chloroflexi; c__Anaerolineae; o__SBR1031; f__A4b; g__norank_f__A4b	0.00104946	0	0	0	0.000552349	0	0.000248557	0	0.00104946	0	0.000276174	0.00102185
d__Bacteria; k__norank_d__Bacteria; p__Proteobacteria; c__Betaproteobacteria; o__Rhodocyclales; f__Rhodocyclaceae; g__Zoogloea	0.000138087	0.000497114	0.000607584	0	0.000607584	0.00113232	5.52349e-05	0.000193322	0.000165705	0	8.28523e-05	0.000690436
d__Bacteria; k__norank_d__Bacteria; p__Actinobacteria; c__Actinobacteria; o__Actinomycetales; f__Mycobacteriaceae; g__Mycobacterium	0.00022094	0.000441879	0.00118755	0	0.000165705	2.76174e-05	0.000607584	0.00011047	0	0.000524731	5.52349e-05	0.000800906
d__Bacteria; k__norank_d__Bacteria; p__Proteobacteria; c__Alphaproteobacteria; o__Rhodobacterales; f__Rhodobacteraceae; g__norank_f__Rhodobacteraceae	0.000138087	0.000552349	0.00022094	0.000469497	8.28523e-05	0.000193322	0.00104946	2.76174e-05	5.52349e-05	5.52349e-05	0.00102185	0.000248557
d__Bacteria; k__norank_d__Bacteria; p__Proteobacteria; c__Gammaproteobacteria; o__Pseudomonadales; f__Pseudomonadaceae; g__norank_f__Pseudomonadaceae	0.000469497	0	8.28523e-05	2.76174e-05	5.52349e-05	5.52349e-05	0.00151896	0.000579966	0.00129802	0	0	2.76174e-05
d__Bacteria; k__norank_d__Bacteria; p__Proteobacteria; c__Betaproteobacteria; o__Burkholderiales; f__Oxalobacteraceae; g__norank_f__Oxalobacteraceae	5.52349e-05	0.00022094	0.00011047	0.000883758	0.00107708	0.000607584	2.76174e-05	0	2.76174e-05	5.52349e-05	0.000994228	2.76174e-05
d__Bacteria; k__norank_d__Bacteria; p__Planctomycetes; c__Planctomycetia; o__Gemmatales; f__Gemmataceae; g__norank_f__Gemmataceae	0.000745671	0	0.000193322	0.000303792	0.00234748	0.000331409	0	0	0.00011047	0	0	0
d__Bacteria; k__norank_d__Bacteria; p__Actinobacteria; c__Actinobacteria; o__Actinomycetales; f__Sanguibacteraceae; g__Sanguibacter	0.000773288	0.000138087	0	0	0.00129802	0.000579966	0.000497114	0	0	0.000138087	0.000441879	2.76174e-05
d__Bacteria; k__norank_d__Bacteria; p__Proteobacteria; c__Betaproteobacteria; o__unclassified_c__Betaproteobacteria; f__unclassified_c__Betaproteobacteria; g__unclassified_c__Betaproteobacteria	0	0	0	0.000607584	0.00182275	2.76174e-05	2.76174e-05	0	0.000994228	0.000276174	0.00011047	0
d__Bacteria; k__norank_d__Bacteria; p__Proteobacteria; c__Alphaproteobacteria; o__Rickettsiales; f__mitochondria; g__norank_f__mitochondria	0	0	5.52349e-05	0	0.000165705	0	0.000359027	2.76174e-05	0.000248557	0.00149134	0.000138087	0.00138087
d__Bacteria; k__norank_d__Bacteria; p__Bacteroidetes; c__Bacteroidia_p__Bacteroidetes; o__Bacteroidales_c__Bacteroidia; f__Prevotellaceae; g__Prevotella	0.000414262	0.000469497	0.00104946	0.000359027	0.000414262	0.000331409	0.000497114	0	0.00022094	2.76174e-05	0	0
d__Bacteria; k__norank_d__Bacteria; p__WPS-2; c__norank_p__WPS-2; o__norank_p__WPS-2; f__norank_p__WPS-2; g__norank_p__WPS-2	0.00104946	0.000138087	0.000469497	0.000552349	0	0.000524731	2.76174e-05	0.000165705	5.52349e-05	0.00011047	0.000524731	0.000165705
d__Bacteria; k__norank_d__Bacteria; p__Actinobacteria; c__Actinobacteria; o__Actinomycetales; f__Nocardioidaceae; g__norank_f__Nocardioidaceae	0.000386644	5.52349e-05	0.000662819	0.00011047	0.00104946	0.000276174	5.52349e-05	2.76174e-05	0.000800906	0.000138087	0.00011047	2.76174e-05
d__Bacteria; k__norank_d__Bacteria; p__Bacteroidetes; c__Bacteroidia_p__Bacteroidetes; o__Bacteroidales_c__Bacteroidia; f__Prevotellaceae; g__norank_f__Prevotellaceae	0.000303792	0.000165705	0.00129802	0.000193322	5.52349e-05	2.76174e-05	0.00140849	0	0.000193322	0	0	2.76174e-05
d__Bacteria; k__norank_d__Bacteria; p__Actinobacteria; c__Actinobacteria; o__Actinomycetales; f__Geodermatophilaceae; g__Blastococcus	0.00022094	0	2.76174e-05	2.76174e-05	0.00209893	0.000248557	0	0.000828523	0	0.000138087	0	5.52349e-05
d__Bacteria; k__norank_d__Bacteria; p__Proteobacteria; c__Deltaproteobacteria; o__Syntrophobacterales; f__Syntrophobacteraceae; g__norank_f__Syntrophobacteraceae	0.000524731	0.000359027	0.00107708	5.52349e-05	0.000276174	0	0.000524731	0	0.000497114	0	8.28523e-05	0.00022094
d__Bacteria; k__norank_d__Bacteria; p__Bacteroidetes; c__Bacteroidia_p__Bacteroidetes; o__Bacteroidales_c__Bacteroidia; f__[Paraprevotellaceae]; g__CF231	0.000276174	0.00022094	0.000607584	0.000662819	0.000276174	5.52349e-05	0.00121517	0	0.000276174	0	0	0
d__Bacteria; k__norank_d__Bacteria; p__Chloroflexi; c__Anaerolineae; o__SBR1031; f__oc28; g__norank_f__oc28	5.52349e-05	0	0.000248557	0	0.0025408	0	0	0.000745671	0	0	0	0
d__Bacteria; k__norank_d__Bacteria; p__Gemmatimonadetes; c__Gemmatimonadetes; o__norank_c__Gemmatimonadetes; f__norank_c__Gemmatimonadetes; g__norank_c__Gemmatimonadetes	0.000635201	0	0.000635201	0.000193322	0.000469497	0.00149134	2.76174e-05	5.52349e-05	0	5.52349e-05	0	0
d__Bacteria; k__norank_d__Bacteria; p__Acidobacteria; c__[Chloracidobacteria]; o__RB41; f__norank_o__RB41; g__norank_o__RB41	5.52349e-05	0.000193322	0.000386644	0.000745671	0.00102185	0.000469497	0	0	0	0	0	0.000497114
d__Bacteria; k__norank_d__Bacteria; p__Bacteroidetes; c__unclassified_p__Bacteroidetes; o__unclassified_p__Bacteroidetes; f__unclassified_p__Bacteroidetes; g__unclassified_p__Bacteroidetes	0	0	0.000524731	0.000607584	2.76174e-05	0	0.000248557	0.00124278	0	0	0.000248557	0.000469497
d__Bacteria; k__norank_d__Bacteria; p__Actinobacteria; c__Actinobacteria; o__Actinomycetales; f__Geodermatophilaceae; g__norank_f__Geodermatophilaceae	0.00132564	0.000414262	0.000303792	0.000165705	5.52349e-05	5.52349e-05	0.000193322	2.76174e-05	0	0	0.000276174	0.000552349
d__Bacteria; k__norank_d__Bacteria; p__Cyanobacteria; c__Oscillatoriophycideae; o__Oscillatoriales; f__Phormidiaceae; g__Hydrocoleum	0.000248557	0	0	0.000579966	0.00143611	0	0.000165705	0.000248557	2.76174e-05	0.000331409	0.000248557	2.76174e-05
d__Bacteria; k__norank_d__Bacteria; p__Actinobacteria; c__Actinobacteria; o__Actinomycetales; f__Gordoniaceae; g__Gordonia	2.76174e-05	0.000193322	0.000386644	0.000303792	0.00179513	8.28523e-05	0.000386644	0	5.52349e-05	8.28523e-05	0	0
d__Bacteria; k__norank_d__Bacteria; p__Actinobacteria; c__Actinobacteria; o__Actinomycetales; f__Micrococcaceae; g__Kocuria	0.000276174	0.000165705	0.000469497	0	2.76174e-05	2.76174e-05	0	0.000579966	0.000386644	8.28523e-05	0.000138087	0.00104946
d__Bacteria; k__norank_d__Bacteria; p__Bacteroidetes; c__Bacteroidia_p__Bacteroidetes; o__Bacteroidales_c__Bacteroidia; f__Bacteroidaceae_o__Bacteroidales; g__BF311	0.000662819	0.000745671	0.000165705	0.00022094	0	0	0.00102185	0	0	0.00011047	0.00022094	0
d__Bacteria; k__norank_d__Bacteria; p__Firmicutes; c__Erysipelotrichi; o__Erysipelotrichales; f__Erysipelotrichaceae; g__Bulleidia	0	0	0	2.76174e-05	0	0	0.000773288	0.00022094	0	0.000524731	0.000303792	0.00124278
d__Bacteria; k__norank_d__Bacteria; p__Bacteroidetes; c__Bacteroidia_p__Bacteroidetes; o__Bacteroidales_c__Bacteroidia; f__Bacteroidaceae_o__Bacteroidales; g__Bacteroides_f__Bacteroidaceae	0.000469497	0	8.28523e-05	0	0.000248557	0.00113232	0.000138087	0.00022094	0.00011047	8.28523e-05	5.52349e-05	0.000441879
d__Bacteria; k__norank_d__Bacteria; p__Chloroflexi; c__Anaerolineae; o__H39; f__norank_o__H39; g__norank_o__H39	5.52349e-05	0	0	0	0	0	0	0	0.00204369	0	0	0.000800906
d__Bacteria; k__norank_d__Bacteria; p__Acidobacteria; c__Acidobacteria-6; o__iii1-15; f__mb2424; g__norank_f__mb2424	8.28523e-05	2.76174e-05	0.000607584	0.000193322	0.000359027	0.00140849	0	0	0	0.000165705	0	0
d__Bacteria; k__norank_d__Bacteria; p__Firmicutes; c__Erysipelotrichi; o__Erysipelotrichales; f__Erysipelotrichaceae; g__norank_f__Erysipelotrichaceae	0	0.000165705	0.00022094	2.76174e-05	5.52349e-05	0.000524731	0.000193322	0	2.76174e-05	2.76174e-05	0.00102185	0.000497114
d__Bacteria; k__norank_d__Bacteria; p__TM7; c__TM7-3; o__I025; f__norank_o__I025; g__norank_o__I025	0.000303792	0.000276174	2.76174e-05	0.000745671	2.76174e-05	0	5.52349e-05	0	0	0	0.00113232	2.76174e-05
d__Bacteria; k__norank_d__Bacteria; p__TM7; c__TM7-3; o__norank_c__TM7-3; f__norank_c__TM7-3; g__norank_c__TM7-3	0.000165705	0.00022094	0.000193322	0	5.52349e-05	0.00011047	0.000165705	5.52349e-05	0	2.76174e-05	0.00149134	5.52349e-05
d__Bacteria; k__norank_d__Bacteria; p__Verrucomicrobia; c__[Spartobacteria]; o__[Chthoniobacterales]; f__[Chthoniobacteraceae]; g__DA101	0	0	0.000331409	0.000828523	0.0011047	2.76174e-05	0	0	8.28523e-05	0	0	0.000165705
d__Bacteria; k__norank_d__Bacteria; p__Actinobacteria; c__Thermoleophilia; o__Solirubrobacterales; f__Patulibacteraceae; g__norank_f__Patulibacteraceae	0	0	0.000359027	0	0	0.00193322	0	0	0	0	0.000248557	0
d__Bacteria; k__norank_d__Bacteria; p__Chloroflexi; c__Anaerolineae; o__SBR1031; f__unclassified_o__SBR1031; g__unclassified_o__SBR1031	0	0	0	0	0.00243033	0	0	0	0	0	0	0
d__Bacteria; k__norank_d__Bacteria; p__Proteobacteria; c__Betaproteobacteria; o__Rhodocyclales; f__Rhodocyclaceae; g__Azospira	0.000138087	0.000276174	0.00118755	0	0	0.000469497	0	0	0.000359027	0	0	0
d__Bacteria; k__norank_d__Bacteria; p__Proteobacteria; c__Betaproteobacteria; o__Neisseriales; f__Neisseriaceae; g__norank_f__Neisseriaceae	0	0	0	0	0	2.76174e-05	0	0	0	0.00226463	5.52349e-05	0
d__Bacteria; k__norank_d__Bacteria; p__Verrucomicrobia; c__Verrucomicrobiae; o__Verrucomicrobiales; f__Verrucomicrobiaceae; g__Luteolibacter	0.000165705	0	2.76174e-05	0.000524731	0.00124278	0	8.28523e-05	0.000276174	0	0	0	0
d__Bacteria; k__norank_d__Bacteria; p__Acidobacteria; c__Acidobacteriia; o__Acidobacteriales; f__Koribacteraceae; g__norank_f__Koribacteraceae	0	0	0.000414262	0.000800906	0	0	0	0	0	0	0	0.00104946
d__Bacteria; k__norank_d__Bacteria; p__Actinobacteria; c__Actinobacteria; o__Actinomycetales; f__Dietziaceae; g__Dietzia	0.000276174	0	5.52349e-05	0.00138087	0	0	0	0	0	2.76174e-05	0.000248557	0.00022094
d__Bacteria; k__norank_d__Bacteria; p__Actinobacteria; c__Actinobacteria; o__Actinomycetales; f__Pseudonocardiaceae; g__Amycolatopsis	0	0	0	2.76174e-05	0.0011047	0.00102185	0	0	0	0	0	0
d__Bacteria; k__norank_d__Bacteria; p__Planctomycetes; c__vadinHA49; o__DH61; f__norank_o__DH61; g__norank_o__DH61	0	0	0	0	0.00135325	2.76174e-05	0	0.000773288	0	0	0	0
d__Bacteria; k__norank_d__Bacteria; p__Chloroflexi; c__Anaerolineae; o__Caldilineales; f__Caldilineaceae; g__norank_f__Caldilineaceae	0	0	0.000497114	0	0.00160181	0	0	0	0	0	0	0
d__Bacteria; k__norank_d__Bacteria; p__Chloroflexi; c__Ktedonobacteria; o__Thermogemmatisporales; f__Thermogemmatisporaceae; g__norank_f__Thermogemmatisporaceae	0	0	0	0	0.00209893	0	0	0	0	0	0	0
d__Bacteria; k__norank_d__Bacteria; p__Chloroflexi; c__Anaerolineae; o__Ardenscatenales; f__Ardenscatenaceae; g__Ardenscatena	0.000690436	0	0	0	0	0.00129802	0	0	0	0	0	0
d__Bacteria; k__norank_d__Bacteria; p__Armatimonadetes; c__0319-6E2; o__norank_c__0319-6E2; f__norank_c__0319-6E2; g__norank_c__0319-6E2	0	2.76174e-05	0	0	0	0.00182275	0	0	0	0	0	0
d__Bacteria; k__norank_d__Bacteria; p__Proteobacteria; c__Betaproteobacteria; o__Burkholderiales; f__Comamonadaceae; g__Methylibium	0	0.000138087	2.76174e-05	0.000138087	0	0.00124278	0.000193322	0	2.76174e-05	5.52349e-05	0	2.76174e-05
d__Bacteria; k__norank_d__Bacteria; p__Acidobacteria; c__Holophagae; o__Holophagales; f__Holophagaceae; g__norank_f__Holophagaceae	0	0	0	0	0	0.00176752	2.76174e-05	0	0	0	0	0
d__Bacteria; k__norank_d__Bacteria; p__Firmicutes; c__Bacilli; o__Bacillales; f__norank_o__Bacillales; g__norank_o__Bacillales	2.76174e-05	0	0	0	0.00118755	0	0	0	0	0	0.000441879	0.00011047
d__Bacteria; k__norank_d__Bacteria; p__Chloroflexi; c__Ktedonobacteria; o__unclassified_c__Ktedonobacteria; f__unclassified_c__Ktedonobacteria; g__unclassified_c__Ktedonobacteria	0	0	0	0	0.0017399	0	0	0	0	0	0	0
d__Bacteria; k__norank_d__Bacteria; p__Proteobacteria; c__Deltaproteobacteria; o__Myxococcales; f__Myxococcaceae; g__Anaeromyxobacter	0	0	0	0	0.00160181	0	0	0	0	0	0	0
d__Bacteria; k__norank_d__Bacteria; p__Proteobacteria; c__Gammaproteobacteria; o__Oceanospirillales; f__Halomonadaceae; g__Haererehalobacter	0	0	0	0	0	0	0.00149134	0	0	0.00011047	0	0
d__Bacteria; k__norank_d__Bacteria; p__Gemmatimonadetes; c__Gemmatimonadetes; o__unclassified_c__Gemmatimonadetes; f__unclassified_c__Gemmatimonadetes; g__unclassified_c__Gemmatimonadetes	0	0	0	0.00151896	0	0	0	0	5.52349e-05	0	0	0
d__Bacteria; k__norank_d__Bacteria; p__Proteobacteria; c__Gammaproteobacteria; o__Alteromonadales; f__Alteromonadaceae; g__Marinobacter	0.00011047	0	5.52349e-05	0.000193322	0.00107708	0	0	0	0	2.76174e-05	0.00011047	0
d__Bacteria; k__norank_d__Bacteria; p__Chloroflexi; c__TK17; o__mle1-48; f__norank_o__mle1-48; g__norank_o__mle1-48	0	0	0	0	0	0.00129802	0	0	0	0	0.000193322	0
d__Bacteria; k__norank_d__Bacteria; p__Proteobacteria; c__Betaproteobacteria; o__Burkholderiales; f__Comamonadaceae; g__Comamonas	0	0.000138087	0.00011047	0	0	0	0	8.28523e-05	0.00104946	2.76174e-05	0	2.76174e-05
d__Bacteria; k__norank_d__Bacteria; p__Planctomycetes; c__vadinHA49; o__p04_C01; f__norank_o__p04_C01; g__norank_o__p04_C01	0	0	0	0	0	0.00140849	0	0	0	0	0	0
d__Bacteria; k__norank_d__Bacteria; p__Firmicutes; c__Clostridia; o__Clostridiales; f__Lachnospiraceae; g__Dorea	0	0	0	0	0	0	0	0	0	2.76174e-05	0.00132564	2.76174e-05
d__Bacteria; k__norank_d__Bacteria; p__Verrucomicrobia; c__Opitutae; o__Opitutales; f__Opitutaceae; g__unclassified_f__Opitutaceae	0	0	0	0	0	0.00118755	0	0	0	0	0	0
d__Bacteria; k__norank_d__Bacteria; p__Chloroflexi; c__TK10; o__norank_c__TK10; f__norank_c__TK10; g__norank_c__TK10	0	0	0	0	0	0	0	0.00118755	0	0	0	0
d__Bacteria; k__norank_d__Bacteria; p__AD3; c__ABS-6; o__norank_c__ABS-6; f__norank_c__ABS-6; g__norank_c__ABS-6	0	2.76174e-05	0	0	0.00113232	2.76174e-05	0	0	0	0	0	0
d__Bacteria; k__norank_d__Bacteria; p__Acidobacteria; c__Solibacteres; o__Solibacterales; f__unclassified_o__Solibacterales; g__unclassified_o__Solibacterales	0	0	0	0	0.00113232	0	0	0	0	0	0	0
others (< 0.001)	0.0306001	0.0177028	0.0230053	0.0392168	0.0396586	0.035737	0.0232539	0.0199398	0.0177856	0.0130354	0.0289431	0.0178685
* L, PN, DN, and A indicated the larva, protonymph, deutonymph, and adult stages, respectively.

## Sheet: Table S5
Table S5 The abundance distribution of predicted KEGG pathways at level 1 of the bacterial communities of larvae, protonymph, deutonymph and adults of P. citri *
Pathway level1	L1	L2	L3	PN3	PN1	PN2	DN3	DN2	DN1	A1	A2	A3
Cellular Processes	1413050	1594913	1425311	1389796	1411355	1394686	1389233	1356127	1560753	1147010	915024	1278297
Environmental Information Processing	8561467	10147919	9115146	8130774	8006433	7858148	8753737	9178339	8939087	4988369	5239471	6768234
Genetic Information Processing	5597014	6308698	5851450	5578012	5522858	5631032	5719550	6259128	5350645	4759215	4470793	5544121
Human Diseases	470280	560024	499609	463041	462880	449420	477215	489061	485532	367407	304928	445432
Metabolism	19057792	21883932	20155279	19070399	18720644	18809010	19531971	21268967	18417568	14746580	14219091	17762956
None	69433	78431	73343	70141	68500	68361	69795	78030	61624	53748	49924	65311
Organismal Systems	267332	299781	283602	272106	266802	269292	276827	322260	272696	223244	206136	265940
Unclassified	5600102	6405951	5813078	5552769	5487369	5534505	5656394	5921383	5298526	4824288	4321728	5483108
* L, PN, DN, and A indicated the larva, protonymph, deutonymph, and adult stages, respectively.

## Sheet: Table S6
Table S6 The abundance distribution of predicted KEGG pathways at level 2 of the bacterial communities of larvae, protonymph, deutonymph and adults of P. citri *
Pathway level 2	L1	L2	L3	PN1	PN2	PN3	DN1	DN2	DN3	A1	A2	A3
Cell Communication	6	9	0	6	21	0	0	0	0	0	12	0
Cell Growth and Death	253038	300734	278352	251156	241183	250906	293492	268131	260723	159054	170485	219274
Cell Motility	1050155	1167812	1032682	1047810	1046041	1025744	1165534	960573	1016795	888310	664160	935170
Transport and Catabolism	109731	126686	119081	111523	111712	115826	102386	126016	112580	105756	82042	130538
Membrane Transport	7713267	9263381	8327811	7161769	7019197	7346242	8041251	8274946	7934648	4169159	4642809	5913683
Signal Transduction	785926	883776	791794	796281	805862	796421	850581	828095	782046	772289	570519	796516
Signaling Molecules and Interaction	59034	66325	60940	61560	62480	62603	59929	66533	60047	75287	42660	81800
Folding, Sorting and Degradation	789172	894366	829050	781813	802735	796213	727117	880712	807294	702848	636220	797192
Replication and Repair	2419364	2737772	2552526	2397443	2446851	2428691	2347408	2754813	2482546	2063221	1942758	2412305
Transcription	1004136	1155117	1052206	979042	985813	997476	953212	1071082	1019884	853525	727450	1029087
Translation	1385138	1543602	1445813	1379056	1423460	1396003	1319421	1548572	1424518	1167003	1177807	1331990
Cancers	68350	82294	74882	67949	65614	68855	84463	76331	70817	55459	46315	68271
Cardiovascular Diseases	13842	17610	15623	13677	12302	13514	16640	13429	14070	6273	6865	10445
Immune System Diseases	7072	6757	6458	8330	9561	8262	12142	10516	6771	13655	9433	10152
Infectious Diseases	170338	200203	177768	169970	169772	169518	162860	175889	173087	155202	116297	173560
Metabolic Diseases	23281	25378	24535	23672	24846	24224	24672	28869	24218	20961	16234	23584
Neurodegenerative Diseases	187694	230174	203739	180488	169486	181521	185881	183788	189272	118305	111354	161380
Amino Acid Metabolism	4258796	4919100	4520143	4137625	4152969	4245543	4002872	4750737	4362522	3227292	3123401	3876764
Biosynthesis of Other Secondary Metabolites	336507	385074	366853	332428	334109	343019	341407	404280	343287	246136	217787	332374
Carbohydrate Metabolism	3884681	4492648	4148709	3819576	3875340	3948534	3768410	4460937	4013293	2811357	2748005	3571455
Energy Metabolism	2055803	2362112	2199226	2041147	2047838	2071753	1890556	2280146	2127713	1610814	1539386	1968515
Enzyme Families	686245	771068	709858	679650	701888	687757	661753	768425	698563	571647	505400	669448
Glycan Biosynthesis and Metabolism	578274	666629	614397	587335	601267	596907	593818	613221	575954	675000	491793	734412
Lipid Metabolism	1469502	1704969	1564450	1445430	1451188	1483958	1439240	1566826	1497469	1202930	1139277	1413738
Metabolism of Cofactors and Vitamins	1565533	1787067	1658790	1544768	1561034	1575571	1498820	1733195	1613471	1237407	1186605	1469299
Metabolism of Other Amino Acids	814162	954987	869542	807996	796052	820412	754139	887088	836118	629056	598389	748071
Metabolism of Terpenoids and Polyketides	748941	858832	792897	745892	753303	762752	750896	842604	773053	625048	611221	712423
Nucleotide Metabolism	1126723	1268303	1182124	1112241	1144062	1136232	1129911	1279351	1160257	900433	885574	1080778
Xenobiotics Biodegradation and Metabolism	1532751	1815923	1645534	1518150	1483313	1559506	1594896	1676226	1584442	1103847	1224678	1289711
Circulatory System	22949	28237	25050	22143	20348	22309	22331	21757	22762	13269	11584	18065
Digestive System	26415	32155	28798	24445	24725	24725	20604	28076	27351	15158	16467	24437
Endocrine System	97129	104786	103362	104879	107492	108300	92833	129644	104222	92880	90270	102356
Environmental Adaptation	49309	55573	52148	49656	49968	50175	59796	54471	49954	36757	35410	47113
Excretory System	10526	11613	10997	10411	11529	11612	10097	14485	11674	10454	13089	10431
Immune System	19941	22477	21480	19034	19570	19242	22022	25198	20533	20951	16181	25654
Nervous System	41083	46364	43240	36812	36959	37790	45072	48743	41014	35325	23746	39781
Sensory System	2	3	0	2	7	0	0	0	0	0	4	0
Cellular Processes and Signaling	1529448	1740723	1562951	1519992	1536447	1526528	1465513	1548187	1529389	1457063	1263059	1567090
Genetic Information Processing	1069914	1241852	1143361	1031924	1023983	1047621	868987	1119254	1087756	733793	781844	924848
Metabolism	923044	1051129	959011	919336	945189	947900	979620	1014068	946701	811736	680429	926381
Poorly Characterized	2078664	2398279	2181996	2030308	2055119	2077678	1985703	2237885	2109601	1849973	1613659	2089528
* L, PN, DN, and A indicated the larva, protonymph, deutonymph, and adult stages, respectively.

## Sheet: Table S7
Table S7 The abundance distribution of predicted KEGG pathways at level 3 of the bacterial communities of larvae, protonymph, deutonymph and adults of P. citri *
Pathway level 3	L1	L2	L3	PN1	PN2	PN3	DN1	DN2	DN3	A1	A2	A3
Phenylalanine, tyrosine and tryptophan biosynthesis	244519	276081	258946	240603	244541	245294	231643	273798	250350	195834	188468	229778
Tryptophan metabolism	258765	304295	275619	255933	251404	263626	241911	297252	265073	201793	193881	229006
Phenylalanine metabolism	176131	212538	194321	172723	165527	178762	168537	205681	182873	111856	115132	146829
Tyrosine metabolism	210349	245285	224005	206443	206647	214088	208294	242032	219779	137145	160545	170314
Histidine metabolism	234423	268098	249602	224880	225867	231579	240986	260069	240178	182306	183808	219615
Arginine and proline metabolism	588468	684068	625371	550659	551625	564931	528477	648615	599117	431273	386078	529176
Lysine degradation	235845	281324	254004	231202	225233	236490	209433	253338	241747	173027	176503	202740
Lysine biosynthesis	215617	244095	226998	210606	216919	214785	215667	233416	221173	172934	165436	207991
Valine, leucine and isoleucine biosynthesis	266360	307141	284357	260124	264820	266987	239477	305531	275578	189585	191658	239260
Valine, leucine and isoleucine degradation	386966	458146	414289	383680	374171	393350	355109	422347	396969	303476	286453	348670
Cysteine and methionine metabolism	282428	312805	289540	277418	290932	285196	246173	328847	288562	237333	215751	276460
Glycine, serine and threonine metabolism	389083	451669	411543	372917	371062	384406	394025	419381	393090	288314	264495	358457
Alanine, aspartate and glutamate metabolism	350956	400595	373526	339004	341743	346873	333326	399012	359224	262393	258123	322874
Amino acid related enzymes	418886	472960	438022	411433	422478	419176	389814	461418	428809	340023	337070	395594
Betalain biosynthesis	420	381	418	421	531	480	240	262	349	88	197	284
Tropane, piperidine and pyridine alkaloid biosynthesis	55068	63085	58186	52812	52777	54409	54786	63601	55972	41852	40795	48466
Isoquinoline alkaloid biosynthesis	27201	32174	30621	26669	25524	27773	22035	34460	27927	17701	18929	23523
Stilbenoid, diarylheptanoid and gingerol biosynthesis	4191	3674	4057	4599	5624	5438	8949	3980	3891	3134	2245	5034
Flavone and flavonol biosynthesis	442	594	707	638	589	784	235	411	419	148	306	281
Isoflavonoid biosynthesis	283	147	100	219	355	225	159	131	194	43	111	97
Flavonoid biosynthesis	2376	2432	3013	3188	3307	3377	1982	5498	2983	2609	1454	3985
Phenylpropanoid biosynthesis	21571	22030	22660	24810	27114	25240	24629	34088	22127	26051	17873	28686
Indole alkaloid biosynthesis	349	339	390	398	447	439	202	253	341	73	163	265
Butirosin and neomycin biosynthesis	12659	13509	14077	12601	13533	13325	11050	18508	12934	11108	7419	15584
Streptomycin biosynthesis	114524	133205	126118	108935	109295	111821	121616	130072	116481	70954	63858	106135
Novobiocin biosynthesis	68603	81602	75641	65428	63237	67032	60803	75571	70372	37037	43005	56153
Clavulanic acid biosynthesis	10	1	12	3	25	6	1	0	13	2	2	0
beta-Lactam resistance	11698	13181	12732	13265	12766	13320	14140	14305	11949	13864	9410	18175
Penicillin and cephalosporin biosynthesis	16070	17778	17150	17499	18167	18268	20073	22329	16495	21288	11662	25233
Caffeine metabolism	1042	942	971	943	818	1082	507	811	840	184	358	473
Small cell lung cancer	13158	16957	15029	12726	11221	12629	16183	12806	13519	5824	6453	9893
Chronic myeloid leukemia	0	0	1	0	81	6	2	0	4	0	1	0
Bladder cancer	1955	1949	1779	2110	2639	2592	4626	3848	2135	536	1078	984
Prostate cancer	3865	3787	3930	4060	4577	4031	6395	5789	3951	8344	5073	7991
Renal cell carcinoma	9597	10950	10077	9773	9998	10151	9247	11244	10108	10382	7865	10813
Colorectal cancer	13158	16957	15029	12726	11221	12629	16183	12806	13519	5824	6453	9893
Pathways in cancer	26617	31694	29037	26554	25877	26817	31827	29838	27581	24549	19392	28697
C5-Branched dibasic acid metabolism	102114	118573	107370	101047	104767	104228	97910	116352	106607	79585	78860	94129
Butanoate metabolism	399573	470248	425410	401184	397530	411872	394741	448917	414267	297641	309004	349319
Propanoate metabolism	376990	441368	401583	376638	371443	386374	347984	410350	388919	293957	297528	334690
Glyoxylate and dicarboxylate metabolism	349613	415089	378494	343401	333647	352874	357143	390804	362741	234105	227174	302554
Pyruvate metabolism	450420	520801	477377	437851	441541	450632	424562	500750	465718	308021	319728	395147
Inositol phosphate metabolism	94286	111949	101695	90383	89080	93205	108974	102597	95380	59852	58307	83989
Amino sugar and nucleotide sugar metabolism	321136	359574	340244	320741	334073	329590	305263	377304	329267	268294	232046	333290
Starch and sucrose metabolism	159140	171176	164284	166410	182491	171029	188077	198941	163005	135389	114753	166839
Ascorbate and aldarate metabolism	99471	120559	108435	96286	94448	99790	99010	105048	101262	68257	61419	92650
Galactose metabolism	131775	147327	141087	130086	138644	136486	147269	160038	135428	92931	86222	127973
Fructose and mannose metabolism	257928	297134	276863	248931	253938	256918	222942	290877	266675	169592	180031	225653
Pentose and glucuronate interconversions	192837	229876	211954	184242	186852	193539	206792	232114	199544	131281	119473	191292
Pentose phosphate pathway	283409	328580	307400	274048	278998	285037	277053	332835	294187	205520	184030	273524
Citrate cycle (TCA cycle)	280715	323550	299979	273977	279552	287041	242164	334702	290531	194228	201598	250942
Glycolysis / Gluconeogenesis	385274	436844	406534	374351	388336	389919	348526	459308	399762	272704	277832	349464
Viral myocarditis	13160	16960	15029	12728	11228	12629	16183	12806	13519	5824	6457	9893
Dilated cardiomyopathy (DCM)	2	3	0	2	7	0	0	0	0	0	4	0
Arrhythmogenic right ventricular cardiomyopathy (ARVC)	2	3	0	2	7	0	0	0	0	0	4	0
Hypertrophic cardiomyopathy (HCM)	678	644	594	945	1060	885	457	623	551	449	400	552
Tight junction	2	3	0	2	7	0	0	0	0	0	4	0
Adherens junction	2	3	0	2	7	0	0	0	0	0	4	0
Focal adhesion	2	3	0	2	7	0	0	0	0	0	4	0
Apoptosis	13307	17117	15143	12984	11553	12786	16382	12941	13724	7134	9262	10058
p53 signaling pathway	13188	16977	15044	12757	11247	12674	16211	12828	13566	7562	6627	12257
Meiosis - yeast	6791	7038	7688	8057	8139	7957	31161	11559	7153	3967	3588	6356
Cell cycle - Caulobacter	219752	259602	240477	217358	210244	217489	229738	230803	226280	140391	151008	190603
Regulation of actin cytoskeleton	2	3	0	2	7	0	0	0	0	0	4	0
Flagellar assembly	253804	290111	253258	245810	240506	242179	248573	220798	243910	159515	135837	199636
Bacterial chemotaxis	206889	230437	203000	206919	205914	200039	274819	189735	199799	188633	113933	198619
Cytoskeleton proteins	96445	110696	103447	92196	91789	92196	86683	101553	100198	63598	76502	79873
Bacterial motility proteins	493015	536565	472977	502883	507825	491330	555459	448487	472888	476564	337884	457042
Signal transduction mechanisms	126397	136493	125917	136942	142155	136228	127851	140214	129460	125580	104466	129076
Other transporters	99931	117203	105349	96912	97408	97561	87774	98662	100776	95962	85506	106945
Other ion-coupled transporters	426137	477806	427171	418423	434158	423732	404636	452634	424160	468438	383512	476177
Sporulation	43851	26763	25656	29974	39832	24000	33547	24747	39010	16486	27449	20513
Electron transfer carriers	15085	18189	16384	14327	15298	15546	14562	17834	16348	3734	8531	8783
Germination	6413	3271	1919	3928	5642	3344	4212	2260	5058	1490	3265	1476
Membrane and intracellular structural molecules	287362	341521	301488	287702	284090	288702	289102	273168	284366	267059	228627	295977
Inorganic ion transport and metabolism	185147	220367	198608	178605	174252	183494	176624	192644	185794	129863	127454	162967
Cell motility and secretion	96667	111515	101206	96315	96556	96960	87296	100520	96792	90993	78611	94010
Cell division	32273	38901	35202	32210	30908	32440	31721	32781	33010	21658	24547	26392
Pores ion channels	210185	248694	224051	224654	216148	224521	208188	212723	214615	235800	191091	244774
Cardiac muscle contraction	22949	28237	25050	22143	20348	22309	22331	21757	22762	13269	11584	18065
Mineral absorption	23393	29108	26444	20682	19695	20948	15113	25835	24539	10368	13928	18078
Bile secretion	255	324	209	404	740	489	349	170	400	143	312	280
Protein digestion and absorption	1216	1356	1376	1602	1754	1567	867	1015	917	4087	994	5560
Carbohydrate digestion and absorption	1547	1367	769	1754	2496	1706	4275	1056	1488	559	1227	515
Pancreatic secretion	4	0	0	3	40	15	0	0	7	1	6	4
Adipocytokine signaling pathway	17598	17420	18128	19889	20985	21409	16448	26124	19356	15754	14559	18485
Melanogenesis	67	36	20	23	83	41	26	9	12	7	34	6
Progesterone-mediated oocyte maturation	3862	3787	3930	4055	4577	4031	6395	5788	3950	8343	5073	7991
GnRH signaling pathway	22	35	33	24	46	21	37	34	32	16	31	27
Insulin signaling pathway	14074	14435	14390	14937	16457	14734	13533	20858	15269	13344	12924	13346
Renin-angiotensin system	994	956	1071	1300	1542	1389	718	3263	1148	1797	2908	891
PPAR signaling pathway	60512	68117	65790	64651	63802	66675	55676	73568	64455	53619	54741	61610
Sulfur metabolism	114731	130296	120546	115823	117346	117074	105568	118551	115247	99693	90104	114626
Nitrogen metabolism	357059	419063	381708	339724	331543	343487	301988	374626	358843	243479	235499	315815
Carbon fixation pathways in prokaryotes	351957	402052	370849	349250	357627	360678	331328	372993	360697	290102	291354	329965
Carbon fixation in photosynthetic organisms	207239	243578	226851	200830	199405	205142	191171	226697	215619	139305	142226	191471
Methane metabolism	326021	365040	342333	322567	329367	333027	295732	366288	336937	267147	248870	312810
Photosynthesis - antenna proteins	1114	204	1530	3741	4003	2091	2976	8338	3894	1442	1684	1777
Photosynthesis	93831	103506	102591	101551	101687	96395	93829	131290	105955	73559	77988	90941
Oxidative phosphorylation	499878	583907	539222	493109	492310	506169	462275	532297	511091	414603	364719	510685
Photosynthesis proteins	103973	114466	113596	114552	114550	107690	105689	149066	119430	81484	86942	100425
Circadian rhythm - plant	938	968	1229	1021	1177	1335	705	3149	1060	282	414	560
Plant-pathogen interaction	48371	54605	50919	48635	48791	48840	59091	51322	48894	36475	34996	46553
Peptidases	541816	612667	566697	535780	550780	544317	517563	598700	554529	435250	398161	534962
Protein kinases	144395	158341	143121	143832	151052	143421	144163	169699	144012	136380	107207	134451
Cytochrome P450	34	60	40	38	56	19	27	26	22	17	32	35
Proximal tubule bicarbonate reclamation	10042	11199	10567	9999	10918	10892	9708	14186	11042	10361	12869	10172
Vasopressin-regulated water reabsorption	318	306	340	268	242	330	174	197	302	45	112	134
Aldosterone-regulated sodium reabsorption	166	108	90	144	369	390	215	102	330	48	108	125
Protein processing in endoplasmic reticulum	25230	29976	29036	23750	24065	25448	17517	28242	26471	18667	16422	27869
Sulfur relay system	112009	124943	114145	111235	117733	114117	102225	127455	115988	119386	93181	122401
Protein export	164696	183921	172497	162963	168233	164729	150036	197563	169965	129516	130900	157397
Proteasome	4900	4139	4623	5270	6159	5531	7044	6304	4582	10921	5412	9871
RNA degradation	136625	154398	144083	135977	138900	138118	133170	155665	140599	114304	107462	133880
Ubiquitin system	2759	1996	2184	2902	3818	3355	1813	4417	2646	6009	4014	5127
Chaperones and folding catalysts	342953	394993	362482	339716	343827	344915	315312	361066	347043	304045	278829	340647
Translation proteins	249081	278940	257004	247326	256199	252149	234958	256775	254764	222809	211199	246013
Transcription related proteins	7515	8643	7179	6895	7245	7087	4034	6191	7206	6279	4356	6531
Restriction enzyme	15228	12989	13496	15962	18126	14755	12433	20278	13766	16953	30772	9026
Protein folding and associated processing	292862	339454	312312	290000	288850	292349	258839	318805	299081	247834	208602	286237
Replication, recombination and repair proteins	478054	572233	525839	442786	422416	451864	324451	485188	484434	222180	305079	356180
Glycosphingolipid biosynthesis - ganglio series	2681	3460	3853	3066	2916	3287	4692	1923	1885	10978	2222	15135
Glycosphingolipid biosynthesis - globo series	7216	7643	8859	7516	8610	8586	14342	9556	6334	13843	5125	19562
Glycosphingolipid biosynthesis - lacto and neolacto series	2	3	2	10	12	7	0	0	1	1	7	0
Glycosylphosphatidylinositol(GPI)-anchor biosynthesis	0	0	0	0	0	0	0	0	0	2	0	0
Peptidoglycan biosynthesis	201015	224695	209338	200582	205603	202882	201368	222133	206380	176598	168760	201906
Lipopolysaccharide biosynthesis	95347	113045	101309	97417	96741	98001	86490	94264	92479	116294	86742	115317
Glycosaminoglycan degradation	3554	4637	5324	4321	4203	4766	5201	2846	2646	12990	2929	17970
Various types of N-glycan biosynthesis	10	4	8	10	2	14	31	6	10	12	61	7
Other glycan degradation	19354	23225	26204	21154	21531	22783	21505	25587	18135	46996	14198	66704
N-Glycan biosynthesis	4001	3761	4703	4796	6194	5132	6169	9477	4622	3299	2453	4853
Lipopolysaccharide biosynthesis proteins	132324	157360	136903	133704	135836	135647	126142	126488	128975	182287	120606	168839
Glycosyltransferases	112770	128796	117894	114759	119619	115802	127878	120941	114487	111700	88690	124119
Leukocyte transendothelial migration	2	3	0	2	7	0	0	0	0	0	4	0
Fc gamma R-mediated phagocytosis	22	35	33	24	46	21	37	34	32	16	31	27
Hematopoietic cell lineage	7	6	23	16	5	0	12	2	4	11	4	20
RIG-I-like receptor signaling pathway	11993	14754	13520	10746	10174	11038	9088	13548	12465	4204	5914	9583
NOD-like receptor signaling pathway	4055	3892	3974	4191	4761	4152	6490	5826	4082	8377	5155	8033
Antigen processing and presentation	3862	3787	3930	4055	4577	4031	6395	5788	3950	8343	5073	7991
Primary immunodeficiency	6900	6658	6440	8242	9384	8233	11985	10415	6673	11300	9367	8867
Systemic lupus erythematosus	172	99	18	88	177	29	157	101	98	2355	66	1285
Influenza A	13164	16960	15029	12731	11268	12644	16183	12806	13526	5825	6463	9897
Tuberculosis	48678	55483	53054	49519	49407	49945	52464	54807	50808	40979	35236	49875
Staphylococcus aureus infection	9013	10728	8760	8859	8740	8362	8088	8022	9056	6568	6646	8566
Amoebiasis	8379	9916	9327	7924	7615	8356	7938	10175	8834	3651	4284	7221
Toxoplasmosis	13158	16957	15029	12726	11221	12629	16183	12818	13519	5824	6453	9893
African trypanosomiasis	8690	9868	8859	7829	8248	8013	8031	12078	8506	9833	6659	10061
Chagas disease (American trypanosomiasis)	8562	9888	8865	8206	8473	8290	7819	9927	8303	6526	4348	8901
Pertussis	17157	23377	17038	18800	19627	19113	11881	13610	17875	31814	16041	25946
Shigellosis	42	57	4	8	51	14	22	18	8	4	22	4
Pathogenic Escherichia coli infection	2	3	0	2	7	0	0	0	0	0	4	0
Epithelial cell signaling in Helicobacter pylori infection	22593	25815	23634	21321	21113	20871	16278	20969	22804	12843	12098	17192
Vibrio cholerae pathogenic cycle	20213	20634	17629	20809	22883	20202	17145	19267	19019	29308	17385	23174
Vibrio cholerae infection	362	300	388	879	641	833	520	515	471	176	284	329
Bacterial invasion of epithelial cells	325	217	152	357	478	246	308	877	358	1851	374	2501
Biosynthesis of unsaturated fatty acids	109587	129139	115268	107268	108957	109873	118888	113876	110086	104942	101531	107768
Sphingolipid metabolism	13058	14263	16910	15514	16666	17167	19149	14811	12402	25188	12129	31889
alpha-Linolenic acid metabolism	12021	13422	12118	11941	13490	13109	10821	17252	12776	13932	11429	14240
Linoleic acid metabolism	50463	62396	57074	45711	43676	46308	42134	51620	51631	30393	42725	39634
Arachidonic acid metabolism	19095	21720	18660	20412	21356	20505	19362	22638	19571	30915	18606	28564
Ether lipid metabolism	8078	10225	9088	7797	7283	7850	4218	7315	7900	7894	4281	10829
Glycerophospholipid metabolism	206215	237989	216711	197179	199420	199408	200291	205963	206603	162502	153083	198351
Glycerolipid metabolism	165259	191315	177517	154667	156713	159097	145002	181741	168784	110689	112100	147007
Steroid hormone biosynthesis	4312	5013	5816	5685	5724	6704	3364	7002	4912	10449	5182	11130
Secondary bile acid biosynthesis	11414	14035	12930	10121	9388	10085	8908	10721	11483	5325	8384	9324
Primary bile acid biosynthesis	13337	15609	14681	12803	12173	13030	10641	12498	13263	8554	9473	12041
Steroid biosynthesis	1282	859	900	1434	2341	1529	952	1139	1179	2789	682	2189
Synthesis and degradation of ketone bodies	62225	72048	65613	65245	63729	66706	62108	72649	64362	56238	53162	60726
Fatty acid metabolism	300183	350455	318684	302500	298198	310957	287510	327467	308676	241438	246938	265152
Fatty acid elongation in mitochondria	9	7	0	17	35	0	11	34	9	1	5	0
Fatty acid biosynthesis	207288	240610	220693	203784	204774	208858	222860	216047	212655	154301	147547	195195
Lipid biosynthesis proteins	285676	325864	301787	283352	287265	292772	283021	304053	291177	237380	212020	279699
Bacterial secretion system	361353	428829	384820	350736	342221	354931	338775	368526	363341	301464	252439	336695
Phosphotransferase system (PTS)	103159	118072	97830	106448	115706	110893	71728	96476	105621	43915	76573	61984
ABC transporters	2490689	3027166	2715977	2289719	2227287	2350725	2641653	2704970	2581956	1220640	1451667	1844578
Secretion system	647812	735314	657023	655334	654792	660746	641617	641264	644030	628893	500399	618205
Transporters	4110254	4954000	4472161	3759532	3679191	3868947	4347478	4463710	4239700	1974247	2361731	3052221
Type I diabetes mellitus	12231	13384	13407	12416	12869	13084	14211	16004	12633	11167	9341	12163
Type II diabetes mellitus	11050	11994	11128	11256	11977	11140	10461	12865	11585	9794	6893	11421
Glycan biosynthesis and metabolism	26622	31865	27169	26730	27109	26916	28965	24492	26988	23378	19769	24611
Others	391516	449928	413569	385485	392498	396907	430309	447975	404137	319252	278064	390032
Nucleotide metabolism	16595	19548	17094	17470	18630	18332	13332	16546	17705	8469	11272	13291
Amino acid metabolism	76560	84840	78767	73778	77079	78499	80462	85420	79005	46886	52122	61023
Energy metabolism	255831	287067	263440	257582	263638	261457	257759	269051	257271	248451	205633	264194
Metabolism of cofactors and vitamins	75541	87767	78630	75162	76127	77000	73636	83272	77638	66203	54390	73900
Carbohydrate metabolism	32440	34073	31021	33135	39517	36114	50584	37886	33881	33624	19985	39295
Lipid metabolism	42128	47378	42913	44163	46042	45302	38321	41411	43586	47730	37528	44242
Biosynthesis and biodegradation of secondary metabolites	32985	38256	33939	34786	35696	36790	40524	40032	34995	35481	23502	36654
Porphyrin and chlorophyll metabolism	368321	422290	396367	358709	356342	366042	368974	394792	384827	262044	248176	332057
Retinol metabolism	46664	56077	50242	44781	44391	45816	51560	48062	47136	31021	38559	34776
Folate biosynthesis	143263	160157	147846	142969	147230	146072	133748	161566	145774	145604	121910	154326
Lipoic acid metabolism	25337	29536	27070	24919	25570	25644	21026	31266	26810	17619	18506	22822
Biotin metabolism	53880	60874	56077	52337	52448	52964	48148	51466	53620	44263	43331	51529
Pantothenate and CoA biosynthesis	201067	231000	214428	199773	200211	203230	193630	225705	207751	148229	150991	181949
Nicotinate and nicotinamide metabolism	152038	173148	160880	151842	154148	156262	148014	172685	156436	122526	118883	144462
Vitamin B6 metabolism	74411	86491	79562	71510	72175	72539	65463	84871	76342	55953	54129	68950
Riboflavin metabolism	99159	113362	104363	98251	99265	101006	88943	110064	102016	79675	76903	91649
Thiamine metabolism	124447	139014	130683	123654	126922	126106	122666	135777	128412	105280	100319	127800
One carbon pool by folate	158757	178259	166787	156763	159573	159269	157143	172403	160938	134039	125119	153972
Ubiquinone and other terpenoid-quinone biosynthesis	118189	136859	124485	119260	122759	120621	99505	144538	123409	91154	89779	105007
Glutathione metabolism	193110	229768	204837	194145	189244	194562	197484	208451	197699	161885	148691	182892
D-Alanine metabolism	41086	47903	43968	39754	39477	40390	39670	44521	42333	25199	30671	33343
D-Arginine and D-ornithine metabolism	17004	21785	19584	15038	13739	15119	11068	16082	17360	3779	8171	10488
D-Glutamine and D-glutamate metabolism	43947	49545	46782	43081	43841	44314	39789	50464	45825	38434	39894	43353
Cyanoamino acid metabolism	85656	98297	90999	85731	86079	86630	77291	102174	88106	70278	54827	84473
Selenocompound metabolism	134096	152857	140876	132238	134720	135056	121405	135964	135553	96623	92685	127545
Phosphonate and phosphinate metabolism	32169	38589	34843	31762	30299	31990	31153	32284	32524	27801	22441	32788
Taurine and hypotaurine metabolism	58325	69095	63362	58297	56900	59217	44291	67670	61163	45267	39725	54418
beta-Alanine metabolism	208769	247148	224291	207950	201753	213134	191988	229478	215555	159790	161284	178771
Biosynthesis of type II polyketide products	151	13	76	86	311	118	297	121	362	22	46	76
Biosynthesis of type II polyketide backbone	6	3	0	0	119	35	0	0	10	5	10	32
Biosynthesis of vancomycin group antibiotics	22651	26610	25191	21038	20686	21426	18719	26065	22983	11431	12033	19621
Biosynthesis of siderophore group nonribosomal peptides	16156	17161	14293	16793	19266	18050	20333	19543	16746	18515	19007	15171
Biosynthesis of ansamycins	35362	42916	39393	33131	32211	34037	38812	34508	36281	21464	21679	33056
Sesquiterpenoid biosynthesis	8	0	0	6	80	30	2	0	13	3	12	8
Zeatin biosynthesis	10029	11129	10602	9969	10292	10116	9617	11560	10383	10044	8580	12126
Carotenoid biosynthesis	10513	12478	12418	12492	12758	12323	11055	15042	13067	3998	6103	8548
Limonene and pinene degradation	171861	202762	181647	166270	163397	171446	182439	177390	174135	136959	147965	149337
Terpenoid backbone biosynthesis	149613	164934	157582	152474	156916	155057	145242	184046	156214	127747	124783	147780
Polyketide sugar unit biosynthesis	63804	74341	70313	60022	58981	60549	54907	68928	63950	40833	34239	59666
Biosynthesis of 12-, 14- and 16-membered macrolides	12	7	0	0	119	52	0	297	12	10	16	32
Geraniol degradation	134592	156994	140540	138034	137113	141861	133120	148718	137600	142507	127684	131937
Tetracycline biosynthesis	47549	54660	49345	47708	48711	48329	55609	45430	49981	38569	40836	46464
Prenyltransferases	86634	94824	91497	87869	92343	89323	80744	110956	91316	72941	68228	88569
Glutamatergic synapse	41083	46364	43240	36812	36959	37790	45072	48743	41014	35325	23746	39781
Prion diseases	7475	9017	7846	7226	7063	7320	4192	7031	7583	2100	4002	4694
Huntington's disease	60418	74232	65992	58643	55272	59134	59173	59971	61507	37700	38477	50437
Amyotrophic lateral sclerosis (ALS)	35891	44156	38537	33447	31602	33661	34780	35462	36092	22876	20580	31612
Parkinson's disease	36110	45200	40081	34876	31579	34938	38515	34565	36288	19094	18046	27960
Alzheimer's disease	47800	57569	51283	46296	43970	46468	49221	46759	47802	36535	30249	46677
Pyrimidine metabolism	442474	494024	463321	436556	451429	447371	436891	508215	457306	362783	355376	437117
Purine metabolism	684249	774279	718803	675685	692633	688861	693020	771136	702951	537650	530198	643661
General function prediction only	1406547	1616135	1484166	1369455	1385940	1402280	1351349	1526069	1433100	1221531	1083829	1414456
Function unknown	672117	782144	697830	660853	669179	675398	634354	711816	676501	628442	529830	675072
Non-homologous end-joining	31006	37015	34894	29069	27272	30527	44782	35219	30373	19860	14939	29513
Homologous recombination	223654	251101	235962	221769	228403	224562	207959	254855	230447	194561	193014	221871
Mismatch repair	202486	229070	214924	200170	204338	201738	198975	228856	207669	173748	160794	206207
Nucleotide excision repair	94969	105206	101222	94352	97059	96420	101026	116716	97347	82407	74674	97349
Base excision repair	137782	155001	145909	137686	142388	142396	145822	176722	141550	122812	103378	142635
DNA replication	174377	198587	185455	171515	174088	173700	160989	200404	179938	143959	138655	172604
DNA repair and recombination proteins	780859	878434	821523	780214	800854	792687	770355	907460	802773	679877	634819	787780
Chromosome	476723	544919	498446	469244	474318	472059	444176	501700	487061	394360	385415	458331
DNA replication proteins	297508	338439	314191	293424	298131	294602	273324	332881	305388	251637	237070	296015
Phototransduction - fly	2	3	0	2	7	0	0	0	0	0	4	0
Notch signaling pathway	0	0	1	0	81	6	2	0	4	0	1	0
Wnt signaling pathway	0	0	1	0	81	6	2	0	4	0	1	0
Phosphatidylinositol signaling system	46204	55200	50705	43951	43927	44889	54944	50936	47955	27934	32382	39070
Calcium signaling pathway	65	12	90	222	202	123	176	512	232	76	98	106
MAPK signaling pathway - yeast	16994	19863	17463	16368	16075	16250	19398	15319	16888	11533	11848	15959
Two-component system	722663	808701	723534	735740	745496	735147	776059	761328	716963	732746	526189	741381
Neuroactive ligand-receptor interaction	4	0	0	3	40	15	0	0	7	1	6	4
Cellular antigens	19138	21607	19206	21247	21770	21731	22615	22981	19538	24496	11789	28509
Ion channels	8643	9832	8928	8682	9073	9125	8157	10313	8899	12711	10042	12471
G protein-coupled receptors	1	2	14	5	19	11	12	18	25	26	34	20
Bacterial toxins	31248	34884	32792	31623	31578	31721	29145	33221	31578	38053	20789	40796
Basal transcription factors	586	390	663	703	955	726	445	2808	724	171	234	335
RNA polymerase	39957	44257	41634	39973	41263	40480	38333	46525	41674	31561	34037	36757
Transcription machinery	249209	277787	264471	250468	253406	253948	237452	273391	252490	278559	190025	331875
Transcription factors	714384	832683	745438	687898	690189	702322	676982	748358	724996	543234	503154	660120
mRNA surveillance pathway	64	4	20	39	0	82	6	72	27	10	23	29
RNA transport	12856	11089	10051	12982	16718	12868	10981	9405	12029	20618	17542	15756
Ribosome	537664	598962	567281	536847	553050	544842	515434	620870	558823	444917	456686	524701
Ribosome biogenesis in eukaryotes	13109	14045	12882	12969	13908	12866	11863	16521	12799	15000	12465	13632
Aminoacyl-tRNA biosynthesis	322072	363879	342560	319271	324746	325332	305872	363320	335343	236957	257982	289811
Translation factors	123485	137705	129757	123822	127746	125922	117589	137538	127494	99122	100956	118547
Ribosome Biogenesis	375888	417918	383262	373126	387292	374091	357676	400846	378003	350379	332153	369514
Peroxisome	97822	111218	102559	98689	99478	101876	86696	110486	101486	83736	74623	98225
Phagosome	2	3	0	2	7	0	0	0	0	0	4	0
Endocytosis	22	35	33	24	46	21	37	34	32	16	31	27
Lysosome	11885	15430	16489	12808	12181	13929	15653	15496	11062	22004	7384	32286
Drug metabolism - other enzymes	64001	69531	66371	64124	67999	66957	70157	85952	66211	58654	52674	66663
Drug metabolism - cytochrome P450	122619	150289	134145	119881	113180	119897	126053	124972	125080	77269	91358	92813
Metabolism of xenobiotics by cytochrome P450	114696	140770	125009	112732	106836	112727	122426	115219	117475	75396	87939	88281
Caprolactam degradation	91297	109920	97940	95618	93064	97805	89269	101585	94854	88952	82357	88300
Atrazine degradation	40571	48434	43911	37351	36361	37529	34094	41127	41091	25386	24610	32071
Styrene degradation	38862	47048	41675	38695	36981	39769	29233	45691	40295	31518	24688	33755
Ethylbenzene degradation	48080	55986	49201	43625	44183	45656	39111	46695	48985	31116	39401	39137
Nitrotoluene degradation	18799	19892	19784	20585	19422	21922	19327	17398	18952	14036	16120	17517
Aminobenzoate degradation	170119	196321	180440	176599	171616	183154	167518	195073	177474	127551	143375	145632
Naphthalene degradation	130511	153946	138459	125469	124106	128100	142754	131434	132762	95001	116763	107179
Chloroalkane and chloroalkene degradation	172976	208223	188388	160268	154752	162830	166575	177907	174380	103605	124658	133940
Polycyclic aromatic hydrocarbon degradation	65730	76583	72548	63662	63109	67223	83814	80798	69933	38673	54014	52210
Toluene degradation	60330	71529	64657	62779	63701	65152	75474	70483	63017	45388	52923	54631
Xylene degradation	6657	5938	5832	8634	10613	9713	6051	10625	7890	10786	7888	7946
Dioxin degradation	26687	31101	28469	28471	27789	29328	23090	27848	28331	15453	18200	20377
Fluorobenzoate degradation	14642	18744	16353	16606	15544	16975	19663	15421	16103	7505	10652	11701
Bisphenol degradation	64100	76879	69976	58387	57542	59724	75627	65101	64548	43320	54049	51488
Benzoate degradation	238067	280405	253584	241199	234872	249744	244309	274670	251350	191343	193240	211719
Chlorocyclohexane and chlorobenzene degradation	43473	53322	47912	42906	40996	44411	59949	47737	44905	22717	29427	34095
1,1,1-Trichloro-2,2-bis(4-chlorophenyl)ethane (DDT) degradation	534	1062	880	559	647	890	402	490	806	178	342	256
* L, PN, DN, and A indicated the larva, protonymph, deutonymph, and adult stages, respectively.

## Sheet: Table S8
Table S8 The relative abundances of predicted KEGG pathways at level 3 of the bacterial communities in larvae, protonymph, deutonymph and adults of P. citri *
Level 2	Level 3	Larva	Protonymph	Deutonymph	Adult
Folding, Sorting and Degradation	Protein processing in endoplasmic reticulum	0.0639 ± 0.0016 (a)	0.0606 ± 0.0009 (a)	0.0565 ± 0.0066 (a)	0.0629 ± 0.0056 (a)
	Sulfur relay system	0.2666 ± 0.0034 (b)	0.2838 ± 0.0048 (b)	0.2716 ± 0.0094 (b)	0.3398 ± 0.0214 (a)
	Protein export	0.3958 ± 0.0042 (a)	0.4103 ± 0.0046 (a)	0.4062 ± 0.02 (a)	0.4237 ± 0.0079 (a)
	Proteasome	0.0104 ± 0.0009 (b)	0.014 ± 0.0007 (b)	0.0142 ± 0.0019 (b)	0.0264 ± 0.0048 (a)
	RNA degradation	0.3304 ± 0.0024 (b)	0.3416 ± 0.0023 (b)	0.3377 ± 0.0052 (b)	0.3605 ± 0.0032 (a)
	Ubiquitin system	0.0053 ± 0.0007 (b)	0.0083 ± 0.0007 (b)	0.0069 ± 0.0016 (b)	0.0154 ± 0.0019 (a)
	Chaperones and folding catalysts	0.8351 ± 0.0012 (bc)	0.8508 ± 0.0032 (b)	0.8053 ± 0.0134 (c)	0.9374 ± 0.0203 (a)
Glycan Biosynthesis and Metabolism	Glycosphingolipid biosynthesis - ganglio series	0.0076 ± 0.0007 (b)	0.0077 ± 0.0002 (b)	0.0068 ± 0.0024 (b)	0.0276 ± 0.0102 (a)
	Glycosphingolipid biosynthesis - globo series	0.018 ± 0.0013 (a)	0.0204 ± 0.0008 (a)	0.024 ± 0.006 (a)	0.0378 ± 0.0105 (a)
	Glycosphingolipid biosynthesis - lacto and neolacto series	ND	ND	ND	ND
	Glycosylphosphatidylinositol(GPI)-anchor biosynthesis	ND	ND	ND	ND
	Peptidoglycan biosynthesis	0.4823 ± 0.0049 (c)	0.5038 ± 0.0044 (b)	0.4959 ± 0.0019 (bc)	0.5556 ± 0.0103 (a)
	Lipopolysaccharide biosynthesis	0.2349 ± 0.0018 (b)	0.2417 ± 0.001 (b)	0.2152 ± 0.0029 (b)	0.323 ± 0.0249 (a)
	Glycosaminoglycan degradation	0.0102 ± 0.0011 (b)	0.011 ± 0.0004 (b)	0.0085 ± 0.0022 (b)	0.033 ± 0.0117 (a)
	Various types of N-glycan biosynthesis	ND	ND	ND	ND
	Other glycan degradation	0.0522 ± 0.0041 (b)	0.0541 ± 0.0009 (b)	0.0512 ± 0.0041 (b)	0.1249 ± 0.0394 (a)
	N-Glycan biosynthesis	0.0095 ± 0.0008 (b)	0.0133 ± 0.0011 (ab)	0.0158 ± 0.0029 (a)	0.0106 ± 0.0013 (ab)
	Lipopolysaccharide biosynthesis proteins	0.3234 ± 0.0047 (b)	0.3352 ± 0.0017 (b)	0.301 ± 0.0093 (b)	0.4786 ± 0.0538 (a)
	Glycosyltransferases	0.2728 ± 0.0012 (b)	0.2897 ± 0.0043 (b)	0.2867 ± 0.0151 (b)	0.3281 ± 0.0172 (a)
Metabolism of Terpenoids and Polyketides	Biosynthesis of type II polyketide products	0.0002 ± 0.0001 (ab)	0.0004 ± 0.0002 (b)	0.0006 ± 0.0002 (a)	0.0001 ± 0 (b)
	Biosynthesis of type II polyketide backbone	ND	ND	ND	ND
	Biosynthesis of vancomycin group antibiotics	0.0565 ± 0.0008 (a)	0.0522 ± 0.0003 (ab)	0.0531 ± 0.0035 (a)	0.043 ± 0.0046 (b)
	Biosynthesis of siderophore group nonribosomal peptides	0.0362 ± 0.0019 (b)	0.0448 ± 0.0017 (ab)	0.0447 ± 0.0031 (ab)	0.0544 ± 0.0072 (a)
	Biosynthesis of ansamycins	0.0892 ± 0.0014 (a)	0.0822 ± 0.001 (a)	0.0866 ± 0.0055 (a)	0.0764 ± 0.0057 (a)
	Sesquiterpenoid biosynthesis	ND	ND	ND	ND
	Zeatin biosynthesis	0.0241 ± 0.0003 (b)	0.0251 ± 0.0003 (b)	0.0248 ± 0.0006 (b)	0.031 ± 0.0011 (a)
	Carotenoid biosynthesis	0.0269 ± 0.0009 (a)	0.0311 ± 0.0005 (a)	0.0307 ± 0.0018 (a)	0.0186 ± 0.003 (b)
	Limonene and pinene degradation	0.4219 ± 0.0029 (a)	0.4145 ± 0.0039 (a)	0.4213 ± 0.0164 (a)	0.4436 ± 0.0293 (a)
	Terpenoid backbone biosynthesis	0.3587 ± 0.0055 (b)	0.3842 ± 0.0034 (ab)	0.3812 ± 0.0154 (ab)	0.4065 ± 0.008 (a)
	Polyketide sugar unit biosynthesis	0.1582 ± 0.0019 (a)	0.1485 ± 0.0009 (a)	0.1475 ± 0.0057 (a)	0.1346 ± 0.0126 (a)
	Biosynthesis of 12-, 14- and 16-membered macrolides	ND	ND	ND	ND
	Geraniol degradation	0.3278 ± 0.0021 (b)	0.3449 ± 0.0018 (b)	0.3301 ± 0.0011 (b)	0.4115 ± 0.0319 (a)
	Tetracycline biosynthesis	0.115 ± 0.0007 (a)	0.1197 ± 0.0009 (a)	0.1195 ± 0.0105 (a)	0.1279 ± 0.0046 (a)
	Prenyltransferases	0.2074 ± 0.0037 (a)	0.223 ± 0.0036 (a)	0.2219 ± 0.0139 (a)	0.2324 ± 0.0017 (a)
Replication and Repair	Non-homologous end-joining	0.078 ± 0.0014 (a)	0.0718 ± 0.002 (a)	0.0874 ± 0.0119 (a)	0.064 ± 0.0081 (a)
	Homologous recombination	0.5397 ± 0.0052 (b)	0.5582 ± 0.0056 (b)	0.5448 ± 0.0157 (b)	0.6196 ± 0.0174 (a)
	Mismatch repair	0.4909 ± 0.0039 (b)	0.5015 ± 0.0042 (b)	0.4999 ± 0.0057 (b)	0.5475 ± 0.0047 (a)
	Nucleotide excision repair	0.229 ± 0.0036 (c)	0.2381 ± 0.0019 (bc)	0.2478 ± 0.0083 (ab)	0.2575 ± 0.0038 (a)
	Base excision repair	0.3331 ± 0.0031 (b)	0.3495 ± 0.003 (ab)	0.3646 ± 0.0165 (ab)	0.3727 ± 0.0135 (a)
	DNA replication	0.4239 ± 0.0026 (b)	0.4296 ± 0.0023 (b)	0.4253 ± 0.0142 (b)	0.4612 ± 0.0024 (a)
	DNA repair and recombination proteins	1.8838 ± 0.0162 (b)	1.9636 ± 0.0162 (b)	1.9504 ± 0.0382 (b)	2.1317 ± 0.0255 (a)
	Chromosome	1.1538 ± 0.005 (b)	1.1711 ± 0.0072 (b)	1.1278 ± 0.018 (b)	1.257 ± 0.0231 (a)
	DNA replication proteins	0.7213 ± 0.0039 (b)	0.7331 ± 0.006 (b)	0.7165 ± 0.02 (b)	0.7953 ± 0.0061 (a)
Transcription	Basal transcription factors	0.0013 ± 0.0002 (a)	0.002 ± 0.0002 (a)	0.003 ± 0.0016 (a)	0.0007 ± 0.0001 (a)
	RNA polymerase	0.0956 ± 0.0012 (a)	0.1007 ± 0.0011 (a)	0.0994 ± 0.0026 (a)	0.1042 ± 0.0051 (a)
	Transcription machinery	0.6012 ± 0.0077 (b)	0.6269 ± 0.0026 (b)	0.6005 ± 0.0064 (b)	0.803 ± 0.0825 (a)
	Transcription factors	1.7391 ± 0.0113 (a)	1.7209 ± 0.0006 (a)	1.693 ± 0.0184 (a)	1.7258 ± 0.0184 (a)
Translation	mRNA surveillance pathway	ND	ND	ND	ND
	RNA transport	0.026 ± 0.0027 (b)	0.0352 ± 0.0032 (b)	0.0256 ± 0.0024 (b)	0.0555 ± 0.0072 (a)
	Ribosome	1.2942 ± 0.0157 (b)	1.3523 ± 0.0131 (b)	1.3325 ± 0.0315 (b)	1.4493 ± 0.0432 (a)
	Ribosome biogenesis in eukaryotes	0.0304 ± 0.0008 (b)	0.0329 ± 0.0009 (b)	0.0323 ± 0.0023 (b)	0.042 ± 0.0034 (a)
	Aminoacyl-tRNA biosynthesis	0.781 ± 0.0069 (a)	0.8019 ± 0.0037 (a)	0.7899 ± 0.0162 (a)	0.7975 ± 0.0345 (a)
	Translation factors	0.2969 ± 0.0034 (b)	0.3123 ± 0.003 (ab)	0.3009 ± 0.0048 (b)	0.3235 ± 0.0078 (a)
	Ribosome Biogenesis	0.894 ± 0.0118 (b)	0.9386 ± 0.0141 (b)	0.8945 ± 0.0044 (b)	1.072 ± 0.0464 (a)
*: The values were Mean ± SEM. The different lowercase letters denoted significant differences between different life stages (P < 0.05, post-hoc DMRT). "ND" indicated that the relative abundance was lower than 0.0001%
		1.29422	0.0156624
		1.35232	0.0130714
		1.33247	0.031519
		1.44929	0.0432059

## Sheet: Table S9
Table S9 The contents of major nutritional components in the critus leaves *
	Total nitrogen (%)	Total phosphorus (%)	Total potassium (%)	Total soluble sugar (%)
Control	1.758 ± 0.075 (a)	0.130 ± 0.014 (a)	1.299 ± 0.136 (a)	13.78 ± 1.24 (a)
Streptomycin (3 mg/ml)	1.726 ± 0.116 (a)	0.105 ± 0.007 (a)	1.081 ± 0.108 (a)	13.73 ± 1.10 (a)
*: The major nutritional components were calculated as the percentage in the dry mass of citrus leaves (w/w). The values were Mean ± SEM. The same letter in parentheses indicated there was no significant difference between antibiotic-treatment and contro (P > 0.05, Student's t-test).
